# Supplementary material for: Two rice cultivars recruit different rhizospheric bacteria to promote aboveground regrowth after mechanical defoliation
Source: Microbiol Spectr. 2024 Dec 9;13(1):e01254-24. doi: 10.1128/spectrum.01254-24 (PMC11705949; doi:10.1128/spectrum.01254-24)
Supplement: Supplemental tables — Tables S1 to S6. [file spectrum.01254-24-s0002.xlsx]

## Sheet: Table S1
Table S1. Information of all samples for 16S rRNA gene sequencing
Note
Time point: days after defoliation treatment
alpha diversities (OTU number, Evenness, Shannon index, ACE, Simpson, Fisher indes, and Chao1) were calcuated after rarefaction. For each index, the mean of 100 replicates were presented.
Sample_id	Raw reads	Bacterial 16S rRNA reads number	Ratio of bacterial 16S rRNA reads	Experiment	Timepoint	Variety	Compartment	Treatment	Ovserved OTU number	Inverse Simpson	Shannon	ACE	Simpson	Fisher	Chao1
E1_MRE_Def1_1	49452	46311	0.936484	Exp1	day1	MH63	Root	Defoliation	1061.38	9.5483	3.89376	1887.34	0.895233	260.674	1737.22
E1_MRE_Def1_2	53742	50680	0.943024	Exp1	day1	MH63	Root	Defoliation	1402.56	39.1229	5.21546	2303.93	0.974422	378.375	2181.25
E1_MRE_Def1_3	68492	64369	0.939803	Exp1	day1	MH63	Root	Defoliation	800.18	7.59335	3.7602	1382.4	0.868249	180.463	1325.08
E1_MRE_Def3_1	89533	89437	0.998928	Exp1	day3	MH63	Root	Defoliation	1626.47	24.6565	4.95314	3100.59	0.959425	463.455	2915.76
E1_MRE_Def3_2	85322	85293	0.99966	Exp1	day3	MH63	Root	Defoliation	1517.41	16.0059	4.56866	2866.88	0.937502	421.249	2656.73
E1_MRE_Def3_3	80999	80945	0.999333	Exp1	day3	MH63	Root	Defoliation	1659.47	25.527	5.05467	3028.56	0.9608	476.519	2847.11
E1_MRE_Def5_1	75721	74532	0.984298	Exp1	day5	MH63	Root	Defoliation	1588.83	33.4337	5.1838	2946.37	0.970074	448.715	2768.57
E1_MRE_Def5_2	70844	69915	0.986887	Exp1	day5	MH63	Root	Defoliation	1670.71	72.9178	5.53378	3019.89	0.986279	480.992	2847.52
E1_MRE_Def5_3	51982	51090	0.98284	Exp1	day5	MH63	Root	Defoliation	1339.67	17.345	4.70127	2429.58	0.942324	355.595	2238.39
E1_MRE_Def7_1	48252	47675	0.988042	Exp1	day7	MH63	Root	Defoliation	1684.12	23.99	5.03964	2931.21	0.958295	486.353	2708.06
E1_MRE_Def7_2	53976	53746	0.995739	Exp1	day7	MH63	Root	Defoliation	1501.7	42.7145	5.22781	2529.3	0.976578	415.272	2419.51
E1_MRE_Def7_3	46829	46117	0.984796	Exp1	day7	MH63	Root	Defoliation	1076.52	9.4595	3.99817	1921.99	0.894249	265.598	1781.31
E1_MRE_Int1_1	63486	63275	0.996676	Exp1	day1	MH63	Root	Intact	1252.13	10.9865	4.1663	2266.64	0.908956	324.702	2117.64
E1_MRE_Int1_2	55853	54711	0.979553	Exp1	day1	MH63	Root	Intact	996.16	13.4988	4.30093	1730.79	0.925891	239.827	1627.57
E1_MRE_Int1_3	48367	46197	0.955135	Exp1	day1	MH63	Root	Intact	985.18	13.694	4.25565	1602.17	0.926947	236.368	1521.12
E1_MRE_Int3_1	72934	72781	0.997902	Exp1	day3	MH63	Root	Intact	1804.3	39.6373	5.2996	3385.03	0.974757	535.446	3159.29
E1_MRE_Int3_2	63964	63886	0.998781	Exp1	day3	MH63	Root	Intact	1579.73	46.9248	5.19715	2872.77	0.978679	445.179	2672.78
E1_MRE_Int3_3	66871	66709	0.997577	Exp1	day3	MH63	Root	Intact	1580.62	47.443	5.20557	2882.74	0.978912	445.533	2686.1
E1_MRE_Int5_1	63743	63680	0.999012	Exp1	day5	MH63	Root	Intact	1490.12	33.2694	4.90621	2718.91	0.969931	410.914	2520.3
E1_MRE_Int5_2	85335	85234	0.998816	Exp1	day5	MH63	Root	Intact	1630.37	40.7586	5.19274	3112.01	0.975455	464.999	2888.67
E1_MRE_Int5_3	85160	84606	0.993495	Exp1	day5	MH63	Root	Intact	1767.92	51.6303	5.3684	3301.14	0.980623	520.388	3063.28
E1_MRE_Int7_1	47601	47491	0.997689	Exp1	day7	MH63	Root	Intact	1896.33	49.8719	5.55994	3287.24	0.979935	574.246	3056.31
E1_MRE_Int7_2	38199	37728	0.98767	Exp1	day7	MH63	Root	Intact	1555.01	75.0327	5.44153	2618.29	0.986669	435.615	2431.32
E1_MRE_Int7_3	40943	40387	0.98642	Exp1	day7	MH63	Root	Intact	1389.81	56.8962	5.2539	2308	0.982417	373.725	2153.93
E1_MRS_Def1_1	78801	78640	0.997957	Exp1	day1	MH63	Rhizosphere	Defoliation	3132.72	55.441	6.39215	5598.82	0.981944	1204.25	5252.25
E1_MRS_Def1_2	60340	60274	0.998906	Exp1	day1	MH63	Rhizosphere	Defoliation	3306.05	219.851	6.86316	5632.07	0.995449	1310	5319.12
E1_MRS_Def1_3	72645	72549	0.998679	Exp1	day1	MH63	Rhizosphere	Defoliation	3191.06	77.1783	6.65873	5418.43	0.987029	1239.36	5170.28
E1_MRS_Def3_1	55423	55333	0.998376	Exp1	day3	MH63	Rhizosphere	Defoliation	3312.61	132.051	6.81137	5601.13	0.992418	1314.11	5281.22
E1_MRS_Def3_2	63978	63853	0.998046	Exp1	day3	MH63	Rhizosphere	Defoliation	3242.17	101.612	6.70054	5555.05	0.990146	1270.5	5255.27
E1_MRS_Def3_3	58244	58180	0.998901	Exp1	day3	MH63	Rhizosphere	Defoliation	3366.95	230.97	6.98399	5620.49	0.995665	1348.28	5320.77
E1_MRS_Def5_1	62465	62419	0.999264	Exp1	day5	MH63	Rhizosphere	Defoliation	3356.45	299.885	7.00834	5666.78	0.996662	1341.65	5383.88
E1_MRS_Def5_2	86536	86476	0.999307	Exp1	day5	MH63	Rhizosphere	Defoliation	3584.98	323.326	7.13871	6281.82	0.996903	1490.14	5940.96
E1_MRS_Def5_3	62992	62944	0.999238	Exp1	day5	MH63	Rhizosphere	Defoliation	3444.18	322.081	7.09367	5801.04	0.996892	1397.64	5514.94
E1_MRS_Def7_1	79008	78894	0.998557	Exp1	day7	MH63	Rhizosphere	Defoliation	3214.94	179.744	6.81765	5658.27	0.994431	1253.86	5362.72
E1_MRS_Def7_2	55587	55559	0.999496	Exp1	day7	MH63	Rhizosphere	Defoliation	3297.15	242.322	6.96449	5538.96	0.995869	1304.48	5219.9
E1_MRS_Def7_3	87945	87842	0.998829	Exp1	day7	MH63	Rhizosphere	Defoliation	3076.15	85.1523	6.55304	5493.84	0.988242	1170.76	5207.5
E1_MRS_Int1_1	94215	94123	0.999024	Exp1	day1	MH63	Rhizosphere	Intact	3646.1	360.122	7.21275	6300.93	0.99722	1531.29	6027.98
E1_MRS_Int1_2	91871	91766	0.998857	Exp1	day1	MH63	Rhizosphere	Intact	3470.63	129.748	6.86363	6217.6	0.992281	1414.78	5887.33
E1_MRS_Int1_3	74867	74813	0.999279	Exp1	day1	MH63	Rhizosphere	Intact	3389.01	113.994	6.83849	5876.26	0.991215	1362.29	5580.12
E1_MRS_Int3_1	50661	50592	0.998638	Exp1	day3	MH63	Rhizosphere	Intact	3517.58	282.968	7.09716	5815.45	0.996462	1445.46	5517.26
E1_MRS_Int3_2	65712	65663	0.999254	Exp1	day3	MH63	Rhizosphere	Intact	3610.83	393.821	7.193	6097.03	0.997459	1507.45	5787.36
E1_MRS_Int3_3	59734	59636	0.998359	Exp1	day3	MH63	Rhizosphere	Intact	3566.77	318.134	7.13443	6004.29	0.996853	1477.98	5690.29
E1_MRS_Int5_1	65427	65376	0.999221	Exp1	day5	MH63	Rhizosphere	Intact	3439.92	403.397	7.13305	5903.49	0.997519	1394.92	5603.45
E1_MRS_Int5_2	107345	107261	0.999217	Exp1	day5	MH63	Rhizosphere	Intact	3488.91	280.379	7.08992	6152.16	0.996427	1426.69	5844.69
E1_MRS_Int5_3	74497	74444	0.999289	Exp1	day5	MH63	Rhizosphere	Intact	3714.8	530.85	7.2991	6358.13	0.998115	1578.33	6042.04
E1_MRS_Int7_1	60340	60240	0.998343	Exp1	day7	MH63	Rhizosphere	Intact	3408.73	207.261	6.95151	5860.09	0.995168	1374.88	5490.33
E1_MRS_Int7_2	59883	59804	0.998681	Exp1	day7	MH63	Rhizosphere	Intact	3454.25	343.555	7.08269	5857.15	0.997087	1404.13	5522.81
E1_MRS_Int7_3	34114	34072	0.998769	Exp1	day7	MH63	Rhizosphere	Intact	3278.16	275.686	7.04179	5120.87	0.996368	1292.69	4816.05
E1_NRE_Def1_1	31086	30586	0.983916	Exp1	day1	NIP	Root	Defoliation	806.51	25.0634	4.54239	1063.29	0.960087	182.295	1043.76
E1_NRE_Def1_2	16901	16530	0.978049	Exp1	day1	NIP	Root	Defoliation	658.16	13.3362	3.96877	797.365	0.924994	140.595	782.56
E1_NRE_Def1_3	139634	137085	0.981745	Exp1	day1	NIP	Root	Defoliation	1181.15	11.2942	4.25794	2007.44	0.911422	300.344	1911.31
E1_NRE_Def3_1	35574	34230	0.96222	Exp1	day3	NIP	Root	Defoliation	1041.43	21.7505	4.54088	1721.92	0.954004	254.238	1585.09
E1_NRE_Def3_2	53200	52000	0.977444	Exp1	day3	NIP	Root	Defoliation	978.2	15.5706	4.23722	1716.79	0.935752	234.183	1616.78
E1_NRE_Def3_3	48956	47808	0.97655	Exp1	day3	NIP	Root	Defoliation	1299.21	26.0356	4.7958	2313.84	0.96157	341.211	2158.13
E1_NRE_Def5_1	41744	40700	0.97499	Exp1	day5	NIP	Root	Defoliation	962.63	17.1831	4.27471	1585.65	0.94178	229.317	1503.64
E1_NRE_Def5_2	117890	116270	0.986258	Exp1	day5	NIP	Root	Defoliation	996.67	12.5291	4.04073	1975.73	0.920156	239.996	1866.03
E1_NRE_Def5_3	62607	60729	0.970003	Exp1	day5	NIP	Root	Defoliation	947.56	16.1467	4.28636	1698.27	0.938043	224.649	1603.55
E1_NRE_Def7_1	43820	42699	0.974418	Exp1	day7	NIP	Root	Defoliation	1213.29	19.2908	4.69799	2021.24	0.948134	311.291	1900.66
E1_NRE_Def7_2	105802	104091	0.983828	Exp1	day7	NIP	Root	Defoliation	1206.13	16.2561	4.40387	2296.04	0.938462	308.856	2164.48
E1_NRE_Def7_3	47339	46321	0.978496	Exp1	day7	NIP	Root	Defoliation	1052.5	16.6093	4.22916	1856.07	0.939772	257.805	1729.76
E1_NRE_Int1_1	136280	135384	0.993425	Exp1	day1	NIP	Root	Intact	1083.12	17.0032	4.30813	1628.78	0.941168	267.736	1606.77
E1_NRE_Int1_2	45409	44639	0.983043	Exp1	day1	NIP	Root	Intact	1076.35	15.1768	4.40469	1609.38	0.934086	265.534	1544.96
E1_NRE_Int1_3	91499	89079	0.973552	Exp1	day1	NIP	Root	Intact	937.91	21.7527	4.4442	1385.6	0.954015	221.663	1367.41
E1_NRE_Int3_1	28809	28107	0.975633	Exp1	day3	NIP	Root	Intact	1038.64	20.5073	4.4407	1634.62	0.951218	253.342	1519.42
E1_NRE_Int3_2	52227	51297	0.982193	Exp1	day3	NIP	Root	Intact	1210.9	17.2816	4.53239	2193.12	0.942106	310.48	2041.24
E1_NRE_Int3_3	36696	35704	0.972967	Exp1	day3	NIP	Root	Intact	1146.64	29.9554	4.71509	1924.86	0.966606	288.734	1785.31
E1_NRE_Int5_1	127077	125005	0.983695	Exp1	day5	NIP	Root	Intact	1227.44	15.2238	4.48477	2284.53	0.934285	316.158	2172.08
E1_NRE_Int5_2	94040	92770	0.986495	Exp1	day5	NIP	Root	Intact	915.96	9.46533	3.85553	1697.67	0.894321	214.933	1615.09
E1_NRE_Int5_3	107269	105096	0.979743	Exp1	day5	NIP	Root	Intact	1022.88	12.8244	4.20059	1924.35	0.921995	248.313	1839.76
E1_NRE_Int7_1	99656	95849	0.961799	Exp1	day7	NIP	Root	Intact	1019.61	18.701	4.34087	2020.32	0.94651	247.263	1888.41
E1_NRE_Int7_2	69572	68746	0.988127	Exp1	day7	NIP	Root	Intact	1106.67	20.7721	4.45099	2023.42	0.951844	275.464	1911.35
E1_NRE_Int7_3	104949	103436	0.985583	Exp1	day7	NIP	Root	Intact	1107.97	9.78707	4.11291	2093.05	0.89778	275.899	1990.62
E1_NRS_Def1_1	60497	60263	0.996132	Exp1	day1	NIP	Rhizosphere	Defoliation	2901.74	136.251	6.65765	4474.99	0.992653	1070.38	4287.9
E1_NRS_Def1_2	57194	56736	0.991992	Exp1	day1	NIP	Rhizosphere	Defoliation	2595.44	47.1423	6.13766	4096.68	0.978768	904.742	3903.83
E1_NRS_Def1_3	55755	55414	0.993884	Exp1	day1	NIP	Rhizosphere	Defoliation	2833.04	129.307	6.68323	4180.64	0.992257	1032.07	4031.42
E1_NRS_Def3_1	21584	21541	0.998008	Exp1	day3	NIP	Rhizosphere	Defoliation	2720.12	202.271	6.69921	3890.59	0.995052	970.57	3688.1
E1_NRS_Def3_2	56284	56155	0.997708	Exp1	day3	NIP	Rhizosphere	Defoliation	2847.68	105.896	6.4738	4910.97	0.990549	1040.2	4644.19
E1_NRS_Def3_3	42625	42572	0.998757	Exp1	day3	NIP	Rhizosphere	Defoliation	2909.49	179.911	6.6981	4707.03	0.994437	1074.76	4456.17
E1_NRS_Def5_1	30354	30329	0.999176	Exp1	day5	NIP	Rhizosphere	Defoliation	2802.69	199.008	6.6793	4308.09	0.994971	1015.36	4063.01
E1_NRS_Def5_2	42881	42854	0.99937	Exp1	day5	NIP	Rhizosphere	Defoliation	2866.69	161.726	6.65779	4587.04	0.993811	1050.75	4331.37
E1_NRS_Def5_3	23537	23510	0.998853	Exp1	day5	NIP	Rhizosphere	Defoliation	2785.73	191.238	6.69878	4055.05	0.994767	1006.09	3830.82
E1_NRS_Def7_1	19540	19516	0.998772	Exp1	day7	NIP	Rhizosphere	Defoliation	2491.91	163.007	6.55372	3470.64	0.993857	851.702	3295.5
E1_NRS_Def7_2	39258	39204	0.998624	Exp1	day7	NIP	Rhizosphere	Defoliation	2832.33	161.785	6.65558	4514.61	0.993811	1031.69	4282.66
E1_NRS_Def7_3	36628	36592	0.999017	Exp1	day7	NIP	Rhizosphere	Defoliation	2757.5	132.485	6.55717	4354.78	0.992443	990.731	4097.83
E1_NRS_Int1_1	71480	71093	0.994586	Exp1	day1	NIP	Rhizosphere	Intact	3116.54	202.284	6.83832	4943.9	0.995051	1194.63	4726.13
E1_NRS_Int1_2	86407	86119	0.996667	Exp1	day1	NIP	Rhizosphere	Intact	2802.44	129.251	6.56033	4442.21	0.992256	1015.25	4280.26
E1_NRS_Int1_3	82205	81783	0.994866	Exp1	day1	NIP	Rhizosphere	Intact	3015.25	156.35	6.79425	4598.36	0.993598	1135.2	4438.22
E1_NRS_Int3_1	41114	41005	0.997349	Exp1	day3	NIP	Rhizosphere	Intact	2944.76	176.033	6.68108	4760.16	0.994314	1094.75	4522.59
E1_NRS_Int3_2	69007	68860	0.99787	Exp1	day3	NIP	Rhizosphere	Intact	2926.27	139.773	6.5735	5104.28	0.992839	1084.25	4829.91
E1_NRS_Int3_3	60004	59860	0.9976	Exp1	day3	NIP	Rhizosphere	Intact	3205.82	241.777	6.89015	5384.76	0.995861	1248.3	5094.28
E1_NRS_Int5_1	21450	21426	0.998881	Exp1	day5	NIP	Rhizosphere	Intact	2848.74	241.923	6.84955	3984.42	0.995862	1040.76	3803.73
E1_NRS_Int5_2	17064	17049	0.999121	Exp1	day5	NIP	Rhizosphere	Intact	2382.74	108.466	6.35997	3238.44	0.990772	797.355	3067.7
E1_NRS_Int5_3	34934	34894	0.998855	Exp1	day5	NIP	Rhizosphere	Intact	2538.34	96.8931	6.33911	3962.84	0.989668	875.305	3765.44
E1_NRS_Int7_1	25200	25161	0.998452	Exp1	day7	NIP	Rhizosphere	Intact	2659.65	152.07	6.58624	3906.58	0.993418	938.37	3692.52
E1_NRS_Int7_2	20003	19985	0.9991	Exp1	day7	NIP	Rhizosphere	Intact	2523.97	172.865	6.55754	3504.96	0.99421	867.973	3341.71
E1_NRS_Int7_3	17783	17752	0.998257	Exp1	day7	NIP	Rhizosphere	Intact	2381.27	133.417	6.43573	3246.25	0.992498	796.638	3089.08
E1_unplanted_soil_1	216842	216619	0.998972	Exp1	bulk soil	bulk soil	BS	Bulk soil	3380.64	93.8494	6.74983	6189.79	0.989333	1356.98	5906.73
E1_unplanted_soil_3	142194	142073	0.999149	Exp1	bulk soil	bulk soil	BS	Bulk soil	3320.16	252.633	7.00573	5682.78	0.996037	1318.82	5482.27
E1_unplanted_soil_4	133678	133577	0.999244	Exp1	bulk soil	bulk soil	BS	Bulk soil	3442.81	103.672	6.82706	6111.93	0.990337	1396.78	5816.27
E1_unplanted_soil_6	164631	164466	0.998998	Exp1	bulk soil	bulk soil	BS	Bulk soil	3275.6	144.226	6.83507	5922.64	0.993056	1291.12	5623.59
E2_MRE_Def2_1	96961	96154	0.991677	Exp2	day2	MH63	Root	Defoliation	2072.37	79.8285	5.76997	3788.46	0.987467	651.469	3559.38
E2_MRE_Def2_2	59078	58315	0.987085	Exp2	day2	MH63	Root	Defoliation	2159.81	67.4136	5.85914	3709.18	0.985151	691.322	3478.22
E2_MRE_Def2_3	94720	93664	0.988851	Exp2	day2	MH63	Root	Defoliation	2357.51	56.4345	5.74867	4359.18	0.982272	785.041	4091.76
E2_MRE_Def3_1	57129	56925	0.996429	Exp2	day3	MH63	Root	Defoliation	2241.38	94.5763	6.01589	3622.61	0.989421	729.355	3413.06
E2_MRE_Def3_2	95092	94713	0.996014	Exp2	day3	MH63	Root	Defoliation	1884.49	51.1621	5.45623	3380.17	0.980445	569.194	3182.66
E2_MRE_Def3_3	56664	56122	0.990435	Exp2	day3	MH63	Root	Defoliation	2082.48	91.3226	5.90007	3462.83	0.989046	656.025	3255.3
E2_MRE_Def4_1	97730	97527	0.997923	Exp2	day4	MH63	Root	Defoliation	1997.75	62.3567	5.57875	3563.35	0.983956	618.255	3364.37
E2_MRE_Def4_2	96427	96162	0.997252	Exp2	day4	MH63	Root	Defoliation	2011.3	43.1758	5.45093	3649.74	0.976829	624.252	3424.3
E2_MRE_Def4_3	78543	78405	0.998243	Exp2	day4	MH63	Root	Defoliation	1799.31	58.5938	5.5	3012.9	0.982923	533.365	2859.02
E2_MRE_Def5_1	28936	28886	0.998272	Exp2	day5	MH63	Root	Defoliation	1763.63	51.5698	5.47456	2715.47	0.980598	518.62	2556.2
E2_MRE_Def5_2	45971	45897	0.99839	Exp2	day5	MH63	Root	Defoliation	1532.06	72.0706	5.56679	2046.98	0.986119	426.816	2015.59
E2_MRE_Def5_3	71354	71114	0.996636	Exp2	day5	MH63	Root	Defoliation	1847.01	104.783	5.78509	3155.28	0.990453	553.314	3011.41
E2_MRE_Int2_1	73429	72901	0.992809	Exp2	day2	MH63	Root	Intact	1888.68	50.3984	5.43794	3456.65	0.980149	570.989	3220.52
E2_MRE_Int2_2	72425	71675	0.989644	Exp2	day2	MH63	Root	Intact	2020.96	60.9788	5.6523	3545.65	0.983594	628.516	3361.38
E2_MRE_Int2_3	86896	86019	0.989907	Exp2	day2	MH63	Root	Intact	2204.69	68.112	5.7227	4116.81	0.985312	712.147	3856.47
E2_MRE_Int3_1	101617	100141	0.985475	Exp2	day3	MH63	Root	Intact	1618.18	22.0735	4.99174	3060.25	0.954673	460.192	2885.79
E2_MRE_Int3_2	15129	15033	0.993655	Exp2	day3	MH63	Root	Intact	1511.13	58.5826	5.41727	2003.22	0.982924	418.841	1903.45
E2_MRE_Int3_3	98089	97510	0.994097	Exp2	day3	MH63	Root	Intact	1808.07	26.9005	5.17958	3371.47	0.962807	537.012	3199.75
E2_MRE_Int4_1	74871	74676	0.997396	Exp2	day4	MH63	Root	Intact	2275.94	70.6953	5.8865	3738.83	0.985849	745.748	3530.21
E2_MRE_Int4_2	98360	98002	0.99636	Exp2	day4	MH63	Root	Intact	1854.38	71.8435	5.59214	3353.14	0.986076	556.425	3135.33
E2_MRE_Int4_3	87569	87036	0.993913	Exp2	day4	MH63	Root	Intact	1765.67	44.9184	5.24043	3355.2	0.977727	519.464	3121.65
E2_MRE_Int5_1	100149	99792	0.996435	Exp2	day5	MH63	Root	Intact	2052.88	67.6637	5.63295	3793.15	0.985215	642.717	3565.4
E2_MRE_Int5_2	108678	108486	0.998233	Exp2	day5	MH63	Root	Intact	1875.65	47.9283	5.47218	3351.24	0.979121	565.445	3188.72
E2_MRE_Int5_3	98583	98417	0.998316	Exp2	day5	MH63	Root	Intact	2332.77	90.1147	5.94011	4158.28	0.988898	773.036	3899.23
E2_MRS_Def2_1	45387	45347	0.999119	Exp2	day2	MH63	Rhizosphere	Defoliation	3441.71	169.386	7.02878	5514.43	0.994087	1396.07	5244.33
E2_MRS_Def2_2	56492	56398	0.998336	Exp2	day2	MH63	Rhizosphere	Defoliation	3254.29	127.634	6.89772	5404.95	0.992153	1277.94	5111.39
E2_MRS_Def2_3	61006	60956	0.99918	Exp2	day2	MH63	Rhizosphere	Defoliation	3471.08	156.554	7.02461	5811.2	0.9936	1415.07	5533.05
E2_MRS_Def3_1	53334	53261	0.998631	Exp2	day3	MH63	Rhizosphere	Defoliation	3353.01	186.124	6.99255	5516.45	0.994616	1339.49	5232.7
E2_MRS_Def3_2	56997	56964	0.999421	Exp2	day3	MH63	Rhizosphere	Defoliation	3198.15	151.305	6.86452	5278.74	0.993382	1243.65	5048.51
E2_MRS_Def3_3	33793	33750	0.998728	Exp2	day3	MH63	Rhizosphere	Defoliation	3140.34	180.016	6.94846	4757.45	0.994435	1208.81	4540.26
E2_MRS_Def4_1	61451	61403	0.999219	Exp2	day4	MH63	Rhizosphere	Defoliation	3415.21	196.075	7.02144	5677.98	0.994893	1379	5424.04
E2_MRS_Def4_2	75831	75766	0.999143	Exp2	day4	MH63	Rhizosphere	Defoliation	3342.94	182.496	6.95976	5638.99	0.994513	1333.13	5410.23
E2_MRS_Def4_3	60293	60225	0.998872	Exp2	day4	MH63	Rhizosphere	Defoliation	3253.71	171.563	6.91564	5406.79	0.994161	1277.59	5196.33
E2_MRS_Def5_1	72990	72896	0.998712	Exp2	day5	MH63	Rhizosphere	Defoliation	3576.19	333.029	7.13241	6033.88	0.996995	1484.28	5741.66
E2_MRS_Def5_2	51759	51711	0.999073	Exp2	day5	MH63	Rhizosphere	Defoliation	3344.71	266.208	7.04201	5340.62	0.996239	1334.24	5070.25
E2_MRS_Def5_3	78000	77908	0.998821	Exp2	day5	MH63	Rhizosphere	Defoliation	3728.83	376.485	7.23578	6403.74	0.997341	1588.04	6062.8
E2_MRS_Int2_1	54962	54894	0.998763	Exp2	day2	MH63	Rhizosphere	Intact	3255.42	199.99	6.94546	5369.33	0.994993	1278.64	5112.94
E2_MRS_Int2_2	47006	46953	0.998872	Exp2	day2	MH63	Rhizosphere	Intact	3300.05	191.483	6.97551	5277.53	0.99477	1306.28	5040.61
E2_MRS_Int2_3	49184	49129	0.998882	Exp2	day2	MH63	Rhizosphere	Intact	3262.34	209.789	6.9593	5336.76	0.995227	1282.9	5086.5
E2_MRS_Int3_1	49380	49315	0.998684	Exp2	day3	MH63	Rhizosphere	Intact	3474.78	190.753	7.06612	5698.04	0.994747	1417.46	5408.86
E2_MRS_Int3_2	38692	38653	0.998992	Exp2	day3	MH63	Rhizosphere	Intact	3168.73	141.292	6.85746	4998.51	0.99291	1225.85	4748.13
E2_MRS_Int3_3	46138	46082	0.998786	Exp2	day3	MH63	Rhizosphere	Intact	3455.14	234.013	7.12835	5541.2	0.995719	1404.73	5304.47
E2_MRS_Int4_1	55150	55076	0.998658	Exp2	day4	MH63	Rhizosphere	Intact	3560.86	182.956	7.06967	5884.46	0.994524	1474.07	5594.54
E2_MRS_Int4_2	47882	47838	0.999081	Exp2	day4	MH63	Rhizosphere	Intact	3315.37	174.223	6.959	5352.57	0.994253	1315.83	5108.17
E2_MRS_Int4_3	65574	65505	0.998948	Exp2	day4	MH63	Rhizosphere	Intact	3464.91	181.856	7.03423	5815.84	0.994493	1411.07	5539.32
E2_MRS_Int5_1	58661	58590	0.99879	Exp2	day5	MH63	Rhizosphere	Intact	3419.61	254.634	7.07479	5649.18	0.996066	1381.84	5373.99
E2_MRS_Int5_2	71619	71517	0.998576	Exp2	day5	MH63	Rhizosphere	Intact	3386.26	279.488	7.06515	5582.58	0.996418	1360.54	5346.27
E2_MRS_Int5_3	76980	76848	0.998285	Exp2	day5	MH63	Rhizosphere	Intact	3569.09	285.197	7.13796	5947.86	0.996489	1479.55	5705.03
E2_NRE_Def2_1	80252	79914	0.995788	Exp2	day2	NIP	Root	Defoliation	1622.3	31.1794	4.9972	3089.61	0.967915	461.818	2875.82
E2_NRE_Def2_2	95202	94878	0.996597	Exp2	day2	NIP	Root	Defoliation	1669.51	63.0629	5.37108	3169.64	0.984139	480.515	2959.83
E2_NRE_Def2_3	96799	96501	0.996921	Exp2	day2	NIP	Root	Defoliation	1423.7	32.9352	4.86334	2726.17	0.969628	386.151	2542.79
E2_NRE_Def3_1	80156	79825	0.995871	Exp2	day3	NIP	Root	Defoliation	1641.76	50.8624	5.31832	2978	0.980331	469.485	2807.02
E2_NRE_Def3_2	86662	86361	0.996527	Exp2	day3	NIP	Root	Defoliation	1712.32	46.5063	5.25856	3156.54	0.97849	497.716	2966.61
E2_NRE_Def3_3	99426	99094	0.996661	Exp2	day3	NIP	Root	Defoliation	1792.54	40.9319	5.33387	3159.23	0.975555	530.55	3021.86
E2_NRE_Def4_1	68056	67697	0.994725	Exp2	day4	NIP	Root	Defoliation	1521.06	51.5843	5.18822	2710.66	0.980608	422.63	2542.07
E2_NRE_Def4_2	71366	71101	0.996287	Exp2	day4	NIP	Root	Defoliation	1670.93	40.5159	5.26921	2905.22	0.975304	481.073	2748.32
E2_NRE_Def4_3	80165	79809	0.995559	Exp2	day4	NIP	Root	Defoliation	1450.89	40.8888	5.13869	2544.65	0.975532	396.218	2401.72
E2_NRE_Def5_1	90168	90004	0.998181	Exp2	day5	NIP	Root	Defoliation	1544.03	49.5573	5.218	2722.32	0.979815	431.403	2538.4
E2_NRE_Def5_2	87857	87679	0.997974	Exp2	day5	NIP	Root	Defoliation	1690.24	82.0415	5.51806	2930.23	0.987808	488.807	2791.45
E2_NRE_Def5_3	105017	104797	0.997905	Exp2	day5	NIP	Root	Defoliation	1344.3	9.48129	4.03404	2744.12	0.8945	357.257	2509.32
E2_NRE_Int2_1	81024	80742	0.99652	Exp2	day2	NIP	Root	Intact	1826.06	26.2294	5.17877	3379.83	0.961853	544.531	3159.63
E2_NRE_Int2_2	79669	79329	0.995732	Exp2	day2	NIP	Root	Intact	1931.86	60.3218	5.58171	3493.92	0.983412	589.515	3299.27
E2_NRE_Int2_3	95897	95423	0.995057	Exp2	day2	NIP	Root	Intact	1679.38	43.3249	5.21635	3187.63	0.976909	484.463	2992.99
E2_NRE_Int3_1	90501	90201	0.996685	Exp2	day3	NIP	Root	Intact	1621.81	47.4636	5.20672	3051.05	0.978923	461.618	2864.09
E2_NRE_Int3_2	91074	90591	0.994697	Exp2	day3	NIP	Root	Intact	1636.29	26.9392	4.98423	3006.61	0.962866	467.314	2833.18
E2_NRE_Int3_3	75140	74626	0.993159	Exp2	day3	NIP	Root	Intact	1669.64	45.6481	5.34483	2985.38	0.978082	480.567	2817.92
E2_NRE_Int4_1	68911	68686	0.996735	Exp2	day4	NIP	Root	Intact	1386.11	47.6399	5.04244	2528.06	0.979001	372.371	2384.04
E2_NRE_Int4_2	67773	67106	0.990158	Exp2	day4	NIP	Root	Intact	1425.68	39.8375	5.06815	2520.57	0.974884	386.881	2399.2
E2_NRE_Int4_3	73437	73057	0.994825	Exp2	day4	NIP	Root	Intact	1561.2	57.9165	5.29433	2882.34	0.982726	438.017	2675.04
E2_NRE_Int5_1	59985	59841	0.997599	Exp2	day5	NIP	Root	Intact	1300.12	37.4463	4.90431	2189	0.973286	341.518	2050.16
E2_NRE_Int5_2	64041	63965	0.998813	Exp2	day5	NIP	Root	Intact	1615.1	55.1048	5.301	2801.08	0.981845	458.975	2638.67
E2_NRE_Int5_3	88144	88052	0.998956	Exp2	day5	NIP	Root	Intact	1392.17	32.0631	4.91239	2460.85	0.968796	374.585	2281.62
E2_NRS_Def2_1	137513	137324	0.998626	Exp2	day2	NIP	Rhizosphere	Defoliation	3450.22	152.35	6.98362	6016.32	0.993425	1401.54	5764.98
E2_NRS_Def2_2	125768	125576	0.998473	Exp2	day2	NIP	Rhizosphere	Defoliation	3466.98	179.97	7.04223	6038.72	0.994434	1412.4	5817.77
E2_NRS_Def2_3	71549	71498	0.999287	Exp2	day2	NIP	Rhizosphere	Defoliation	3287.49	195.591	6.90343	5470.35	0.994881	1298.46	5223.82
E2_NRS_Def3_1	100216	100116	0.999002	Exp2	day3	NIP	Rhizosphere	Defoliation	3117.51	156.454	6.81035	5089.96	0.993603	1195.2	4871.66
E2_NRS_Def3_2	121150	120860	0.997606	Exp2	day3	NIP	Rhizosphere	Defoliation	3223.3	145.002	6.86228	5380.53	0.993094	1258.95	5134.44
E2_NRS_Def3_3	114521	114455	0.999424	Exp2	day3	NIP	Rhizosphere	Defoliation	3344.71	148.398	6.91159	5665.69	0.99325	1334.23	5394.42
E2_NRS_Def4_1	93919	93788	0.998605	Exp2	day4	NIP	Rhizosphere	Defoliation	3469.14	262.729	7.08422	5850.45	0.996189	1413.8	5564.4
E2_NRS_Def4_2	81410	81311	0.998784	Exp2	day4	NIP	Rhizosphere	Defoliation	3194.5	213.889	6.93329	5216.48	0.995318	1241.44	4972.57
E2_NRS_Def4_3	93772	93607	0.99824	Exp2	day4	NIP	Rhizosphere	Defoliation	3114.8	219.348	6.89369	5137.24	0.995434	1193.6	4885.64
E2_NRS_Def5_1	73649	73605	0.999403	Exp2	day5	NIP	Rhizosphere	Defoliation	3231.3	182.108	6.86355	5501.15	0.994502	1263.83	5231.25
E2_NRS_Def5_2	59777	59745	0.999465	Exp2	day5	NIP	Rhizosphere	Defoliation	3048.86	103.227	6.56994	5128.98	0.990303	1154.75	4856.85
E2_NRS_Def5_3	63083	63041	0.999334	Exp2	day5	NIP	Rhizosphere	Defoliation	3169.12	111.149	6.65506	5459.62	0.990997	1226.1	5179.32
E2_NRS_Int2_1	99889	99782	0.998929	Exp2	day2	NIP	Rhizosphere	Intact	3531.54	269.097	7.09818	6061.87	0.99628	1454.65	5778.67
E2_NRS_Int2_2	144000	143828	0.998806	Exp2	day2	NIP	Rhizosphere	Intact	3425.44	198.327	6.9964	6047.05	0.994951	1385.59	5814.27
E2_NRS_Int2_3	123828	123643	0.998506	Exp2	day2	NIP	Rhizosphere	Intact	3487.87	176.162	7.01796	6118.11	0.994316	1426	5875.36
E2_NRS_Int3_1	172967	172860	0.999381	Exp2	day3	NIP	Rhizosphere	Intact	3211.56	143.236	6.80636	5559.92	0.993009	1251.79	5328.22
E2_NRS_Int3_2	176464	176320	0.999184	Exp2	day3	NIP	Rhizosphere	Intact	3243.1	200.963	6.89513	5598.65	0.995019	1271.07	5337.83
E2_NRS_Int3_3	98578	98286	0.997038	Exp2	day3	NIP	Rhizosphere	Intact	3074.01	246.2	6.9867	4438.08	0.995933	1169.48	4338.91
E2_NRS_Int4_1	104124	104012	0.998924	Exp2	day4	NIP	Rhizosphere	Intact	3039.73	187.562	6.82349	5090.28	0.99466	1149.42	4868.34
E2_NRS_Int4_2	89587	89417	0.998102	Exp2	day4	NIP	Rhizosphere	Intact	3266.15	298.649	7.04291	5194.52	0.996648	1285.27	4983.67
E2_NRS_Int4_3	100515	100436	0.999214	Exp2	day4	NIP	Rhizosphere	Intact	3087.28	174.48	6.85149	5091.41	0.994262	1177.3	4891.3
E2_NRS_Int5_1	33082	33058	0.999275	Exp2	day5	NIP	Rhizosphere	Intact	2687.18	95.8444	6.45476	4154.41	0.989558	952.972	3942.61
E2_NRS_Int5_2	63661	63622	0.999387	Exp2	day5	NIP	Rhizosphere	Intact	3274.44	188.116	6.90667	5444.63	0.994677	1290.38	5209.6
E2_NRS_Int5_3	46192	46182	0.999784	Exp2	day5	NIP	Rhizosphere	Intact	3062.37	149.043	6.70336	5044.36	0.993286	1162.66	4757.89
E2_unplanted_soil_1	54076	54040	0.999334	Exp2	bulk soil	bulk soil	BS	Bulk soil	3109.84	180.678	6.8386	5082.04	0.99446	1190.65	4815.19
E2_unplanted_soil_2	35558	35531	0.999241	Exp2	bulk soil	bulk soil	BS	Bulk soil	3174.33	193.768	6.91611	4862.72	0.994832	1229.22	4624.84
E2_unplanted_soil_3	34391	34371	0.999418	Exp2	bulk soil	bulk soil	BS	Bulk soil	3338.45	230.002	7.09177	5030.36	0.995645	1330.29	4790.68
E2_unplanted_soil_4	47299	47218	0.998287	Exp2	bulk soil	bulk soil	BS	Bulk soil	3296.11	115.542	6.86504	5305.38	0.991332	1303.82	5033.41

## Sheet: Table S2
Table S2. Differential ZOTUs associated with rice defoliation in two experiments.
NA, data not availabe due to the absence of ZOTUs in corresponding communites
ZOTU_id	Exp1								Exp2								Annotation of ZOTU
	NIP root		NIP rhizoshphere		MH63 root		MH63 rhizosphere		NIP root		NIP rhizoshphere		MH63 root		MH63 rhizosphere
	log2FC	P-value	log2FC	P-value	log2FC	P-value	log2FC	P-value	log2FC	P-value	log2FC	P-value	log2FC	P-value	log2FC	P-value	Kingdom	Phylum	Class	Order	Family	Genus	Species
ZOTU1	0.679034	0.0618008	0.127175	0.563458	-0.759157	0.00469238	-0.431147	0.0985951	0.157784	0.407427	0.239585	0.300807	-0.0669226	0.760725	-0.312075	0.0781318	Bacteria	Proteobacteria	Gammaproteobacteria	Burkholderiales	Rhodocyclaceae	uncultured	uncultured_Georgfuchsia
ZOTU1004	NA	NA	0.670215	0.00525678	0.148005	0.385033	0.257759	0.170503	0.0139651	0.953869	-0.293894	0.362763	0.100521	0.79018	-0.202636	0.442289	Bacteria	Proteobacteria	Gammaproteobacteria	Burkholderiales	B1-7BS	B1-7BS	uncultured_bacterium
ZOTU101	0.0929301	0.732728	-0.163782	0.343556	-0.223629	0.516196	-0.274231	0.129176	0.147495	0.516216	0.67177	0.00168852	0.523387	0.118284	-0.0632285	0.812909	Bacteria	Proteobacteria	Gammaproteobacteria	Burkholderiales	Rhodocyclaceae	Sulfuritalea	uncultured_bacterium
ZOTU10196	NA	NA	NA	NA	NA	NA	0.684113	0.0078175	NA	NA	NA	NA	NA	NA	NA	NA	Bacteria	Bdellovibrionota	Oligoflexia	0319-6G20	0319-6G20	0319-6G20	marine_metagenome
ZOTU1020	0.1945	0.180527	0.70224	0.00294507	0.0943086	0.626633	0.162212	0.487373	-0.334698	0.123523	-0.0070728	0.964386	0.300117	0.282295	0.213513	0.153924	Bacteria	Desulfobacterota	Syntrophobacteria	Syntrophobacterales	Syntrophobacteraceae	Syntrophobacter	uncultured_prokaryote
ZOTU1026	0.932096	0.00799714	0.308557	0.318093	1.21902	0.0950471	0.841785	0.0559996	0.0131677	0.976469	-0.0982466	0.763749	-0.197282	0.65407	-0.0128581	0.961827	Bacteria	Proteobacteria	Gammaproteobacteria	Burkholderiales	Comamonadaceae	NA	NA
ZOTU10300	0.202395	0.418227	-0.665546	0.0129272	-0.283122	0.526847	-0.702215	0.00112949	0.25086	0.358211	0.146711	0.614833	0.906418	0.084948	-0.148745	0.633277	Bacteria	Proteobacteria	Gammaproteobacteria	Burkholderiales	NA	NA	NA
ZOTU1031	NA	NA	0.111297	0.61386	-0.0590705	0.422225	0.574324	0.0623945	-0.658333	0.00211074	-0.654607	0.0135823	0.230144	0.543825	0.322428	0.0659469	Bacteria	Desulfobacterota	uncultured	uncultured	uncultured	uncultured	Myxococcales_bacterium
ZOTU10321	NA	NA	0.634188	0.0033034	-0.035097	0.835489	0.316597	0.276426	NA	NA	0.0270932	0.843229	NA	NA	0.00233535	0.980895	Bacteria	Proteobacteria	Gammaproteobacteria	Burkholderiales	Burkholderiales	Burkholderiales	uncultured_beta
ZOTU104	0.335948	0.215766	-0.246772	0.143547	-0.901517	0.00593164	-0.959727	2.14769e-05	0.192057	0.284371	0.259684	0.210176	0.360331	0.106538	-0.258247	0.138794	Bacteria	Proteobacteria	Gammaproteobacteria	Burkholderiales	Rhodocyclaceae	NA	NA
ZOTU10411	NA	NA	0.313935	0.030995	NA	NA	0.60369	0.00846107	NA	NA	-0.151097	0.722148	0.0893501	0.627492	0.568201	0.00459899	Bacteria	Acidobacteriota	Acidobacteriae	Acidobacteriales	uncultured	uncultured	NA
ZOTU10430	0.39271	0.302403	-0.113406	0.642469	-0.549671	0.232707	-0.721882	0.0080434	0.0953378	0.698722	0.110121	0.705373	0.850742	0.0300403	-0.545936	0.00315438	Bacteria	Proteobacteria	Gammaproteobacteria	Burkholderiales	Rhodocyclaceae	uncultured	NA
ZOTU105	NA	NA	0.0902395	0.75496	-0.242173	0.237063	0.650652	0.0333794	-0.0862115	0.764481	0.873847	0.00406872	-0.355167	0.416	0.262547	0.360772	Bacteria	Firmicutes	Clostridia	Clostridiales	Clostridiaceae	Clostridium_sensu_stricto_1	NA
ZOTU1056	0.931159	0.00406965	0.728932	0.0139746	0.428759	0.274107	-0.10614	0.738083	-0.192726	0.449927	0.0977014	0.727131	-0.0472353	0.893495	-0.386416	0.106267	Bacteria	Spirochaetota	Spirochaetia	Spirochaetales	Spirochaetaceae	uncultured	metagenome
ZOTU1057	0.00836688	0.975561	0.0268075	0.930599	0.386522	0.0987165	-0.299935	0.338312	0.740381	0.000498471	0.643905	0.0329628	0.835278	0.0195208	0.844686	0.00166557	Bacteria	Desulfobacterota	Desulfovibrionia	Desulfovibrionales	Desulfovibrionaceae	Desulfovibrio	Desulfovibrio_idahonensis
ZOTU1068	0.230326	0.442548	0.0354203	0.530829	0.178392	0.622272	-0.839054	0.000377595	NA	NA	NA	NA	-0.12279	0.685673	NA	NA	Bacteria	Chloroflexi	Anaerolineae	SBR1031	SBR1031	SBR1031	uncultured_organism
ZOTU10706	0.10445	0.790274	-0.548299	0.0725113	-0.376292	0.163138	-1.08333	0.000363797	-0.268204	0.399989	0.176547	0.511562	0.0762753	0.812666	0.522602	0.0456653	Bacteria	Proteobacteria	Gammaproteobacteria	Burkholderiales	Methylophilaceae	Methylobacillus	uncultured_bacterium
ZOTU1088	0.97665	0.00477524	0.304835	0.293048	0.144203	0.738376	0.02139	0.947249	0.515385	0.0729666	0.454734	0.162921	0.539494	0.0364326	0.390792	0.0170291	Bacteria	Desulfobacterota	Desulfovibrionia	Desulfovibrionales	Desulfovibrionaceae	Desulfovibrio	NA
ZOTU10883	NA	NA	NA	NA	NA	NA	NA	NA	NA	NA	-0.69853	0.00654568	NA	NA	-0.238529	0.0787139	Bacteria	Proteobacteria	Alphaproteobacteria	Caulobacterales	Caulobacteraceae	uncultured	NA
ZOTU1091	NA	NA	0.837069	0.000949044	0.0226653	0.886934	0.453954	0.00727538	0.694483	0.0107562	0.175042	0.4646	0.0381536	0.921051	0.0321367	0.873831	Bacteria	Verrucomicrobiota	Verrucomicrobiae	Pedosphaerales	Pedosphaeraceae	ADurb.Bin063-1	uncultured_bacterium
ZOTU1092	0.380632	0.160611	0.375099	0.271206	0.139225	0.600515	0.323659	0.0907067	-0.756302	0.00779895	-0.919487	0.000207868	0.759228	0.0732101	0.0421028	0.867981	Bacteria	FCPU426	FCPU426	FCPU426	FCPU426	FCPU426	metagenome
ZOTU1106	NA	NA	0.292245	0.417668	0.15782	0.422394	0.80371	0.00818571	-0.0117267	0.968488	-0.503002	0.0585154	-0.0298362	0.923327	0.340315	0.354238	Bacteria	Proteobacteria	Alphaproteobacteria	Acetobacterales	Acetobacteraceae	Roseomonas	NA
ZOTU11141	0.480138	0.204296	0.183129	0.431395	-1.01885	0.0151266	-0.833168	0.00421647	-0.435133	0.183957	0.298295	0.340841	-0.265599	0.507567	0.0418735	0.869829	Bacteria	Proteobacteria	Gammaproteobacteria	Burkholderiales	Rhodocyclaceae	NA	NA
ZOTU1115	0.50466	0.0621267	0.416356	0.102272	0.0887137	0.837301	0.236838	0.369563	0.717088	2.38541e-05	0.300237	0.240669	0.889212	0.00461484	-0.174863	0.527348	Bacteria	Desulfobacterota	Desulfovibrionia	Desulfovibrionales	Desulfovibrionaceae	Desulfovibrio	Desulfovibrio_putealis
ZOTU11273	-0.122234	0.764733	0.102912	0.771596	0.00750689	0.981943	-0.164211	0.601868	-1.09284	0.00941243	-0.621747	0.0715292	-0.149113	0.605992	0.133425	0.634879	Bacteria	Proteobacteria	Gammaproteobacteria	Methylococcales	Methylococcaceae	Methyloterricola	Methyloterricola_oryzae
ZOTU1128	0.302773	0.247226	-0.13659	0.501404	0.26353	0.108183	0.119195	0.536258	0.476434	0.0247839	0.493382	0.256753	0.587853	0.0262646	0.775648	0.00138864	Bacteria	Proteobacteria	Gammaproteobacteria	Beggiatoales	Beggiatoaceae	Beggiatoa	uncultured_bacterium
ZOTU1141	NA	NA	0.897132	0.000256312	0.42606	0.113843	-0.122304	0.713234	-0.205956	0.338816	-0.233271	0.564512	0.244931	0.321932	0.374009	0.270922	Bacteria	Verrucomicrobiota	Chlamydiae	LD1-PA32	LD1-PA32	LD1-PA32	uncultured_bacterium
ZOTU1150	0.154961	0.617029	0.0899479	0.74072	-0.480689	0.0711017	-0.01134	0.962264	-0.219788	0.558008	0.00354131	0.990372	0.459347	0.218086	-0.725636	0.00651009	Bacteria	Spirochaetota	Spirochaetia	Spirochaetales	Spirochaetaceae	Spirochaeta	NA
ZOTU1157	0.0877551	0.676045	-0.262375	0.447824	0.87898	0.00298453	0.431879	0.00411105	0.769312	0.00279851	0.406158	0.204688	0.393172	0.252185	0.0921319	0.817377	Bacteria	Desulfobacterota	Desulfobulbia	Desulfobulbales	Desulfobulbaceae	uncultured	uncultured_bacterium
ZOTU117	0.276383	0.475942	0.0576167	0.827359	-0.865875	0.00951245	-0.729594	0.00620018	0.186135	0.697163	0.128153	0.724775	-0.395144	0.509048	-0.390873	0.242962	Bacteria	Proteobacteria	Gammaproteobacteria	Burkholderiales	Rhodocyclaceae	Dechloromonas	NA
ZOTU11729	0.36189	0.294593	-0.175589	0.44099	-0.672932	0.118497	-0.9523	0.000960037	0.24863	0.230606	0.379981	0.12008	0.987871	0.0858491	0.0138572	0.962682	Bacteria	Proteobacteria	Gammaproteobacteria	Burkholderiales	NA	NA	NA
ZOTU11736	0.539884	0.23922	0.25406	0.369105	-1.21046	0.00860725	-0.865157	0.0235819	-0.0713617	0.809135	0.283834	0.311728	-0.0425866	0.867844	-0.170951	0.208907	Bacteria	Proteobacteria	Gammaproteobacteria	Burkholderiales	Rhodocyclaceae	Zoogloea	uncultured_bacterium
ZOTU1177	NA	NA	0.403239	0.234487	0.195952	0.447642	0.155519	0.688105	0.631126	0.00200491	0.389069	0.352247	0.289751	0.438217	-0.354001	0.281256	Bacteria	Bacteroidota	Bacteroidia	Bacteroidales	Prolixibacteraceae	uncultured	NA
ZOTU1197	-0.219652	0.557629	-0.498915	0.0545146	-0.962286	0.00831501	-0.669101	0.00805769	0.250121	0.419434	-0.0459138	0.808328	-0.232231	0.473433	0.388853	0.111155	Bacteria	Bdellovibrionota	Bdellovibrionia	Bacteriovoracales	Bacteriovoracaceae	Bacteriovorax	uncultured_bacterium
ZOTU11993	-0.0264141	0.908052	-0.426416	0.0662556	-0.817501	0.0832488	-1.07438	0.000629283	0.333317	0.267323	0.24142	0.309923	0.912627	0.0259691	-0.188255	0.464523	Bacteria	Proteobacteria	Gammaproteobacteria	Burkholderiales	Gallionellaceae	NA	NA
ZOTU120	1.32712	0.0033347	0.214218	0.605985	0.563617	0.403689	0.277113	0.634697	-0.491173	0.0555809	-0.0824507	0.826257	-0.300111	0.407776	-0.121955	0.558854	Bacteria	Proteobacteria	Gammaproteobacteria	Burkholderiales	Comamonadaceae	Ideonella	NA
ZOTU121	0.268739	0.374715	0.0793984	0.723657	-0.805979	0.0507333	-0.43023	0.124659	1.03913	0.00349658	0.621627	0.114279	-1.04793	0.0214534	-0.957777	0.00690771	Bacteria	Proteobacteria	Gammaproteobacteria	Burkholderiales	Rhodocyclaceae	Dechloromonas	NA
ZOTU12105	0.422255	0.183442	-0.382376	0.12173	-0.161975	0.721297	-0.774201	0.00144359	0.293015	0.18577	0.590585	0.0179351	0.943636	0.102103	-0.189763	0.542462	Bacteria	Proteobacteria	Gammaproteobacteria	Burkholderiales	NA	NA	NA
ZOTU1212	-0.012576	0.778765	-0.061639	0.858756	NA	NA	-0.077815	0.656816	-0.056643	0.744767	0.436449	0.085167	0.854894	0.000726248	0.198535	0.260604	Bacteria	Myxococcota	Polyangia	UASB-TL25	UASB-TL25	UASB-TL25	uncultured_bacterium
ZOTU1216	-0.161889	0.468953	0.245045	0.219785	-0.247207	0.486783	-0.27565	0.22046	0.338913	0.337938	-0.317732	0.326697	0.272467	0.413391	-0.729746	7.54783e-06	Bacteria	Bacteroidota	Bacteroidia	Bacteroidales	Prolixibacteraceae	BSV13	uncultured_bacterium
ZOTU1221	0.0637816	0.74046	-0.676526	0.00185288	0.0355112	0.895159	0.704359	0.0495699	0.707545	0.330631	0.127424	0.826291	-0.414366	0.502959	-0.0223698	0.929839	Bacteria	Planctomycetota	vadinHA49	vadinHA49	vadinHA49	vadinHA49	NA
ZOTU1223	0.192322	0.559785	0.598249	0.0451992	0.142505	0.751155	-0.343824	0.315845	-0.122592	0.73445	-0.729134	0.0120649	-1.18644	0.00272785	-0.493552	0.0571222	Bacteria	Spirochaetota	Spirochaetia	Spirochaetales	Spirochaetaceae	Treponema	uncultured_Spirochaeta
ZOTU1231	NA	NA	-0.413826	0.21949	-0.0928593	0.365178	1.00997	0.00125896	0.221041	0.351271	1.00175	0.0373818	-0.192387	0.430332	0.125411	0.730104	Bacteria	Firmicutes	Clostridia	Clostridiales	Clostridiaceae	Clostridium_sensu_stricto_1	Clostridium_saccharobutylicum
ZOTU1236	0.713048	0.0436975	0.182609	0.467358	0.0374983	0.903553	0.149767	0.543837	0.220377	0.448825	-0.566546	0.0384388	0.974683	0.00685362	-0.453196	0.142481	Bacteria	Fibrobacterota	Fibrobacteria	Fibrobacterales	B122	B122	uncultured_bacterium
ZOTU12413	0.312445	0.230927	-0.00485114	0.987346	-0.134116	0.707927	-0.900456	0.00793698	0.0695005	0.730925	0.00124697	0.9962	0.567293	0.157776	-0.161136	0.295513	Bacteria	Myxococcota	Myxococcia	Myxococcales	Myxococcaceae	P3OB-42	uncultured_soil
ZOTU1250	NA	NA	-0.620076	0.00891699	-0.0165017	0.941366	-0.506733	0.0826881	-0.0904318	0.553283	0.0913452	0.729529	0.00251407	0.992602	0.338215	0.206098	Bacteria	Firmicutes	Bacilli	Bacillales	Bacillaceae	Bacillus	NA
ZOTU12519	-0.0703383	0.432534	NA	NA	0.056454	0.725135	-0.149784	0.539437	-1.02649	0.00300106	NA	NA	NA	NA	NA	NA	Bacteria	Proteobacteria	Alphaproteobacteria	Rhizobiales	Rhizobiaceae	NA	NA
ZOTU1254	NA	NA	-0.501912	0.0490633	NA	NA	-0.218946	0.474165	0.00111923	0.986919	0.100088	0.607506	-0.00565793	0.987234	0.658439	9.905e-05	Bacteria	Chloroflexi	NLS2-31	NLS2-31	NLS2-31	NLS2-31	uncultured_bacterium
ZOTU12701	-0.104127	0.397871	-0.011383	0.971405	0.1666	0.476964	0.244788	0.262862	-0.68665	0.0013854	-0.290026	0.155091	0.284846	0.352927	-0.0347968	0.799577	Bacteria	Acidobacteriota	Acidobacteriae	Solibacterales	Solibacteraceae	Candidatus_Solibacter	NA
ZOTU1276	-0.633803	0.00837871	-0.422816	0.0656938	0.056454	0.443071	NA	NA	-0.564116	0.0901878	-0.221346	0.407519	0.0757425	0.893669	-0.0711311	0.835755	Bacteria	Proteobacteria	Alphaproteobacteria	Sphingomonadales	Sphingomonadaceae	Sphingobium	NA
ZOTU12783	0.435495	0.357275	0.0745672	0.762062	-1.29525	0.00519516	-0.933562	0.00882381	0.322922	0.307016	-0.127598	0.65511	0.470248	0.13964	-0.170951	0.0879904	Bacteria	Proteobacteria	Gammaproteobacteria	Burkholderiales	Rhodocyclaceae	Sulfuritalea	NA
ZOTU12869	-0.287229	0.116246	-1.12918	3.00554e-08	NA	NA	0.122996	0.616877	-0.056643	0.519163	0.0510667	0.84524	-0.167234	0.439441	-0.354054	0.138885	Bacteria	Proteobacteria	Gammaproteobacteria	Burkholderiales	Gallionellaceae	Sideroxydans	NA
ZOTU129	1.11093	0.00111205	0.480397	0.0159933	0.0499188	0.879657	0.145527	0.418915	0.703065	0.000269275	0.329817	0.0562075	0.692794	0.00222594	-0.12599	0.367257	Bacteria	Desulfobacterota	Desulfuromonadia	Geobacterales	Geobacteraceae	NA	NA
ZOTU1294	0.357645	0.346862	0.181344	0.541485	0.0544459	0.841072	0.00731463	0.979098	0.0342596	0.903178	0.48825	0.113104	0.779618	0.0016951	0.0746271	0.734905	Bacteria	Acidobacteriota	Holophagae	Holophagales	Holophagaceae	NA	NA
ZOTU1305	NA	NA	NA	NA	NA	NA	NA	NA	NA	NA	-2.30333	2.53971e-05	NA	NA	NA	NA	Bacteria	Bacteroidota	Bacteroidia	Bacteroidales	Barnesiellaceae	uncultured	uncultured_bacterium
ZOTU1309	0.0779888	0.812328	-0.0987694	0.756507	-0.287089	0.306295	-0.149395	0.68728	-1.25821	0.00989025	-1.08928	0.0117538	-0.0401836	0.928874	0.25198	0.34634	Bacteria	Bacteroidota	Bacteroidia	Bacteroidales	SB-5	SB-5	uncultured_bacterium
ZOTU1315	0.213778	0.481026	-0.181351	0.378917	-0.870963	0.010878	-0.657206	0.00594185	-0.159322	0.468712	0.195002	0.409533	0.818292	0.000935633	0.199596	0.377934	Bacteria	Acidobacteriota	Holophagae	Holophagales	Holophagaceae	NA	NA
ZOTU13236	0.841767	0.100267	0.013947	0.954716	-0.985059	0.0440713	-0.433075	0.189771	0.624035	0.043769	0.383482	0.182112	0.610563	0.0995242	-0.699315	0.00156708	Bacteria	Proteobacteria	Gammaproteobacteria	Burkholderiales	Rhodocyclaceae	Sulfuritalea	NA
ZOTU1326	0.179306	0.232779	-0.246776	0.399117	-0.0590705	0.574926	0.271403	0.155671	0.116644	0.399941	0.114112	0.590354	-0.703632	0.00224419	-0.233612	0.185179	Bacteria	Proteobacteria	Gammaproteobacteria	Burkholderiales	Nitrosomonadaceae	mle1-7	uncultured_beta
ZOTU1333	NA	NA	-0.114374	0.691123	-0.035097	0.792799	0.736343	0.00502604	-0.0904318	0.571207	-0.178029	0.664174	-0.0168135	0.954263	-0.00655124	0.969774	Bacteria	Desulfobacterota	Desulfobacteria	Desulfobacterales	uncultured	uncultured	uncultured_delta
ZOTU1337	0.0550015	0.691437	0.257997	0.386467	0.287503	0.16144	0.207451	0.269808	-0.123185	0.63286	0.0796351	0.767897	0.686242	0.0098706	-0.235097	0.0787198	Bacteria	Desulfobacterota	Syntrophobacteria	Syntrophobacterales	uncultured	uncultured	NA
ZOTU1350	0.596022	0.00781608	-0.123574	0.716787	0.226778	0.555145	0.0415247	0.893283	0.426615	0.129083	0.237199	0.443268	0.808223	0.0623326	0.211758	0.36173	Bacteria	Spirochaetota	Spirochaetia	Spirochaetales	Spirochaetaceae	uncultured	metagenome
ZOTU1360	0.218473	0.219469	-0.442354	0.173607	-0.226979	0.275628	-0.396295	0.271982	-0.310353	0.30986	-0.603378	0.0260021	1.24278	1.07057e-05	0.312187	0.244603	Bacteria	Proteobacteria	Gammaproteobacteria	Burkholderiales	Gallionellaceae	Sideroxydans	NA
ZOTU1365	-0.104127	0.595382	-0.181952	0.43447	-0.18063	0.601835	0.718748	0.00783538	0.830342	0.104504	0.47905	0.166335	-0.14907	0.67645	-1.02253	0.00165423	Bacteria	Bacteroidota	Bacteroidia	Bacteroidales	SB-5	SB-5	uncultured_soil
ZOTU13666	0.757764	0.00144784	-0.191767	0.187551	-0.918621	0.0103231	NA	NA	0.118517	0.588308	NA	NA	0.698059	0.0357675	NA	NA	Bacteria	Proteobacteria	Gammaproteobacteria	Burkholderiales	NA	NA	NA
ZOTU13688	0.63396	0.00983645	0.229852	0.216444	-0.870861	0.0418417	NA	NA	0.231331	0.381531	NA	NA	-0.0463107	0.861898	NA	NA	Bacteria	Proteobacteria	Gammaproteobacteria	Burkholderiales	NA	NA	NA
ZOTU1375	NA	NA	0.390293	0.0932531	NA	NA	0.30072	0.253504	0.150433	0.470836	0.247937	0.448528	0.607761	0.00866562	-0.0906389	0.709418	Bacteria	Desulfobacterota	Desulfuromonadia	PB19	PB19	PB19	metagenome
ZOTU13752	0.483919	0.129852	-0.378137	0.137174	-0.678121	0.204624	-1.17922	9.46407e-06	0.422873	0.256755	0.252393	0.344668	0.808649	0.137053	-0.232116	0.284238	Bacteria	Proteobacteria	Gammaproteobacteria	Burkholderiales	Rhodocyclaceae	NA	NA
ZOTU1381	-0.0150716	0.97462	-0.461423	0.206927	-0.534386	0.0296529	-0.27293	0.328067	0.124936	0.738711	0.225155	0.585464	-0.634731	0.0439057	-0.902324	0.00339083	Bacteria	Proteobacteria	Gammaproteobacteria	Burkholderiales	Methylophilaceae	Methylobacillus	uncultured_bacterium
ZOTU1382	NA	NA	NA	NA	NA	NA	NA	NA	-1.44006	0.00530485	-0.44482	0.0903442	0.777432	0.156937	-0.0979957	0.719652	Bacteria	Fibrobacterota	Fibrobacteria	Fibrobacterales	Fibrobacteraceae	possible_genus_04	uncultured_bacterium
ZOTU1384	0.343813	0.0553247	0.141123	0.49462	-0.174595	0.431073	0.221889	0.15986	0.0588815	0.502787	0.631982	0.00101336	0.401305	0.150423	0.0568094	0.806014	Bacteria	Myxococcota	Polyangia	UASB-TL25	UASB-TL25	UASB-TL25	uncultured_bacterium
ZOTU13860	NA	NA	-0.0775547	0.719744	NA	NA	0.433805	0.0567608	NA	NA	0.183503	0.553284	NA	NA	0.678977	0.00597987	Bacteria	RCP2-54	RCP2-54	RCP2-54	RCP2-54	RCP2-54	uncultured_prokaryote
ZOTU13894	NA	NA	0.784536	0.00503726	NA	NA	0.431352	0.167591	0.034908	0.787164	-0.048539	0.870172	0.173559	0.389299	-0.0402685	0.873849	Bacteria	Verrucomicrobiota	Verrucomicrobiae	Pedosphaerales	Pedosphaeraceae	ADurb.Bin063-1	NA
ZOTU1391	NA	NA	-0.310693	0.2228	-0.083044	0.678516	0.613533	0.00581185	0.0717274	0.788536	0.12485	0.655508	0.143277	0.677466	-0.286843	0.10888	Bacteria	Nitrospirota	Thermodesulfovibrionia	uncultured	uncultured	uncultured	uncultured_bacterium
ZOTU1392	NA	NA	NA	NA	-0.200686	0.581014	-0.0905758	0.836371	1.46127	0.0017418	0.84922	0.0321722	0.656964	0.22778	0.168715	0.6646	Bacteria	Spirochaetota	Leptospirae	Leptospirales	Leptospiraceae	uncultured	uncultured_Spirochaetales
ZOTU1394	NA	NA	0.500439	0.0631601	0.0324805	0.786918	-0.0472596	0.850414	-0.155492	0.776289	-0.47973	0.192745	-0.177948	0.687189	-0.778703	0.00365771	Bacteria	Bacteroidota	Bacteroidia	Chitinophagales	Saprospiraceae	Haliscomenobacter	uncultured_bacterium
ZOTU140	0.288653	0.198368	-0.0308211	0.856463	-0.0221411	0.913192	-0.201634	0.201491	0.00414626	0.976716	0.101839	0.588182	0.782778	0.000444918	-0.209958	0.0754349	Bacteria	Myxococcota	Myxococcia	Myxococcales	Anaeromyxobacteraceae	Anaeromyxobacter	NA
ZOTU1403	-0.128101	0.251735	-0.0508625	0.86845	0.124032	0.592881	0.292294	0.401018	0.034908	0.815414	0.176069	0.606137	0.690031	0.00127392	0.197201	0.339289	Bacteria	Acidobacteriota	Acidobacteriae	GOUTB8	GOUTB8	GOUTB8	uncultured_bacterium
ZOTU1404	NA	NA	-0.00526303	0.987041	-0.0590705	0.422225	0.771489	0.000151735	NA	NA	0.54001	0.203771	-0.10635	0.705325	0.514221	0.0204505	Bacteria	Firmicutes	Clostridia	Clostridiales	Clostridiaceae	Clostridium_sensu_stricto_8	uncultured_bacterium
ZOTU14058	0.120238	0.658174	0.0783501	0.767577	-0.884365	0.0446435	-0.748816	0.000745603	0.386008	0.183581	0.565549	0.016231	0.70493	0.153315	-0.0794004	0.654157	Bacteria	Myxococcota	Myxococcia	Myxococcales	Anaeromyxobacteraceae	Anaeromyxobacter	NA
ZOTU1406	1.05535	0.00532407	1.16194	0.000285307	0.811326	0.0307303	0.265882	0.440658	0.0754874	0.87395	0.339459	0.438911	0.874437	0.0677787	0.286304	0.401399	Bacteria	Desulfobacterota	Desulfuromonadia	Geobacterales	Geobacteraceae	NA	NA
ZOTU1413	0.294831	0.29711	NA	NA	NA	NA	NA	NA	-1.36974	0.00855954	-0.356374	0.416444	NA	NA	-0.0216382	0.909602	Bacteria	Proteobacteria	Alphaproteobacteria	Rhizobiales	Pleomorphomonadaceae	uncultured	NA
ZOTU1415	0.665221	0.0566586	0.106534	0.69107	-0.172911	0.527519	-0.171524	0.532463	0.973405	0.00485637	0.283983	0.502696	-0.148239	0.675937	-0.222092	0.477484	Bacteria	Bacteroidota	Bacteroidia	Bacteroidales	Bacteroidetes_BD2-2	Bacteroidetes_BD2-2	uncultured_prokaryote
ZOTU1417	0.906862	0.00745729	0.432772	0.0286521	0.484011	0.3131	0.236943	0.391468	0.165645	0.610492	0.101538	0.631468	0.373137	0.166567	-0.234829	0.253524	Bacteria	Desulfobacterota	Desulfuromonadia	Geobacterales	Geobacteraceae	uncultured	NA
ZOTU14179	0.310552	0.408426	-0.339167	0.119773	-1.11551	0.0155286	-0.859652	0.000409523	0.34923	0.120523	0.260916	0.297761	0.203818	0.578624	-0.357266	0.186683	Bacteria	Proteobacteria	Gammaproteobacteria	Burkholderiales	NA	NA	NA
ZOTU142	-0.0451159	0.942853	0.247393	0.408928	0.452451	0.249735	-0.0188491	0.94386	-1.37223	8.65853e-06	-0.674097	0.130884	-0.227812	0.541904	0.185437	0.452552	Bacteria	Proteobacteria	Alphaproteobacteria	Rhizobiales	Beijerinckiaceae	Bosea	NA
ZOTU1422	NA	NA	0.172705	0.576416	NA	NA	0.728504	0.0039284	-0.0228543	0.923516	-0.0588017	0.831337	0.0712282	0.76555	-0.167395	0.609598	Bacteria	Bacteroidota	Bacteroidia	Bacteroidales	Bacteroidetes_BD2-2	Bacteroidetes_BD2-2	NA
ZOTU1424	1.18328	0.00119927	0.44491	0.185193	1.13347	0.0555692	0.697938	0.138557	-0.254989	0.538141	0.0510667	0.68085	-0.726549	0.190011	-0.387842	0.0662921	Bacteria	Fibrobacterota	Fibrobacteria	Fibrobacterales	Fibrobacteraceae	uncultured	Juncus_effusus
ZOTU14275	0.398124	0.187596	0.358904	0.167383	-0.866952	0.104918	-1.00634	0.000907738	0.338698	0.0471846	-0.18745	0.446525	0.440235	0.28837	0.00233535	0.980895	Bacteria	Proteobacteria	Gammaproteobacteria	Burkholderiales	Rhodocyclaceae	NA	NA
ZOTU143	1.45647	0.00322105	1.40511	1.40661e-07	0.939165	0.124194	0.909734	0.0815098	-0.821267	0.0312266	-0.359667	0.396337	0.0549429	0.922819	-0.0630891	0.850181	Bacteria	Proteobacteria	Gammaproteobacteria	Burkholderiales	Comamonadaceae	Pelomonas	NA
ZOTU1437	NA	NA	0.500439	0.079607	NA	NA	0.654047	0.00813431	-0.0262561	0.910969	0.0961852	0.752119	0.802281	0.0038621	0.150494	0.328814	Bacteria	Proteobacteria	Gammaproteobacteria	Burkholderiales	TRA3-20	TRA3-20	NA
ZOTU1439	0.530059	0.090372	0.245045	0.376039	-0.257036	0.440153	-0.407134	0.199632	-0.247539	0.18448	-0.402251	0.148259	0.343007	0.261226	-0.654209	0.00549282	Bacteria	Bacteroidota	Bacteroidia	Bacteroidales	Paludibacteraceae	uncultured	uncultured_soil
ZOTU144	0.447201	0.128721	-0.212291	0.279564	-0.384534	0.105921	-0.516948	0.000100971	0.530911	0.0431091	0.789219	0.000209761	0.622381	0.0847	-0.232055	0.335873	Bacteria	Proteobacteria	Gammaproteobacteria	Burkholderiales	Rhodocyclaceae	NA	NA
ZOTU1443	NA	NA	-0.307291	0.0600543	NA	NA	0.348667	0.233648	-0.0752383	0.658554	1.05287	0.0104645	0.368574	0.276217	0.904744	0.00273357	Bacteria	Firmicutes	Clostridia	Clostridiales	Clostridiaceae	Clostridium_sensu_stricto_1	NA
ZOTU1446	NA	NA	NA	NA	NA	NA	-0.0502903	0.813868	-0.263719	0.201927	-0.587408	0.0113372	-0.173433	0.336857	0.698493	0.00190228	Bacteria	Firmicutes	Bacilli	Bacillales	Bacillaceae	Bacillus	NA
ZOTU1450	0.103681	0.667546	0.0828862	0.451225	-0.565642	0.151127	NA	NA	0.462143	0.0548885	NA	NA	0.84747	0.000386262	NA	NA	Bacteria	Myxococcota	Myxococcia	Myxococcales	Myxococcaceae	P3OB-42	uncultured_soil
ZOTU1455	0.544475	0.0246226	0.459528	0.172373	-0.195538	0.451236	0.690937	0.00160446	-0.416063	0.106787	0.142526	0.701481	-0.219647	0.424082	-0.147295	0.580971	Bacteria	Proteobacteria	Gammaproteobacteria	Burkholderiales	Gallionellaceae	Sideroxydans	uncultured_bacterium
ZOTU14612	0.639673	0.162532	0.539863	0.207639	0.258655	0.662746	-0.36353	0.490435	-1.19172	0.0497797	-0.978538	0.00787002	-0.101674	0.864239	0.0371784	0.886267	Bacteria	Proteobacteria	Alphaproteobacteria	Rhizobiales	Rhizobiaceae	Allorhizobium-Neorhizobium-Pararhizobium-Rhizobium	Shinella_sp.
ZOTU14682	0.62059	0.161545	-0.176568	0.494103	-1.03252	0.0270149	-0.822646	0.00929647	0.190134	0.386665	0.544937	0.0768985	0.382957	0.437938	-0.0017305	0.993556	Bacteria	Proteobacteria	Gammaproteobacteria	Burkholderiales	Rhodocyclaceae	NA	NA
ZOTU1477	NA	NA	0.0339039	0.910963	-0.00130824	0.989086	0.0870147	0.76917	0.254829	0.242266	0.780822	0.0104824	-0.294591	0.386276	-0.880509	0.001135	Bacteria	Myxococcota	Polyangia	PS-B29	PS-B29	PS-B29	uncultured_bacterium
ZOTU1484	-0.217304	0.206346	0.225786	0.394178	NA	NA	-0.123246	0.165932	-1.46365	0.000144768	-0.81757	0.010667	-0.172124	0.602643	-0.0390445	0.910762	Bacteria	Proteobacteria	Alphaproteobacteria	Sphingomonadales	Sphingomonadaceae	Novosphingobium	NA
ZOTU1485	0.851294	0.0979536	0.214051	0.437416	0.528422	0.146792	-0.0939193	0.696784	-0.0881675	0.850101	-0.32523	0.384758	-1.17484	0.00173436	-0.4642	0.0764534	Bacteria	Bacteroidota	Bacteroidia	Bacteroidales	SB-5	SB-5	uncultured_bacterium
ZOTU1487	0.745531	0.0946961	-0.0226308	0.962934	-0.398954	0.274492	-0.900664	0.00650744	-0.840541	0.00130534	-0.658192	0.0975579	0.0504881	0.896335	0.141833	0.502836	Bacteria	Proteobacteria	Gammaproteobacteria	Methylococcales	Methylococcaceae	Methylogaea	Methylogaea_oryzae
ZOTU1497	0.207345	0.351434	0.0828862	0.57331	NA	NA	0.0260673	0.914214	NA	NA	0.841773	0.00842827	NA	NA	0.11786	0.658571	Bacteria	Desulfobacterota	Desulfuromonadia	Geobacterales	Geobacteraceae	Citrifermentans	NA
ZOTU1504	NA	NA	0.137274	0.398018	0.306098	0.129612	0.915709	0.000766407	NA	NA	-0.299727	0.387894	-0.282878	0.214848	-0.171667	0.556368	Bacteria	Verrucomicrobiota	Verrucomicrobiae	Pedosphaerales	Pedosphaeraceae	ADurb.Bin063-1	NA
ZOTU1515	-0.012576	0.853218	0.24401	0.435339	0.315914	0.150397	0.242635	0.279394	0.323719	0.208832	0.00313059	0.988864	0.771364	0.00488112	-0.225995	0.255271	Bacteria	Nitrospirota	Thermodesulfovibrionia	uncultured	uncultured	uncultured	uncultured_bacterium
ZOTU1520	0.226179	0.488	0.222879	0.479608	0.593396	0.0755206	0.136646	0.63059	1.02606	0.00114498	0.135919	0.604046	0.416831	0.192772	-0.189547	0.399532	Bacteria	Actinobacteriota	Coriobacteriia	OPB41	OPB41	OPB41	uncultured_bacterium
ZOTU1524	-0.012576	0.871665	0.0774426	0.757746	-0.174595	0.45581	-0.121726	0.658966	0.939121	0.00286841	0.61695	0.105001	0.139591	0.594075	0.136455	0.703962	Bacteria	Proteobacteria	Gammaproteobacteria	Methylococcales	Methylomonadaceae	pLW-20	uncultured_bacterium
ZOTU1528	0.0543722	0.866709	-0.170224	0.590483	-0.0989015	0.767911	0.0709183	0.799818	-0.217748	0.449487	0.170076	0.499554	0.992752	1.87254e-05	0.429549	0.156732	Bacteria	Bdellovibrionota	Oligoflexia	0319-6G20	0319-6G20	0319-6G20	uncultured_Syntrophobacteraceae
ZOTU1536	0.315076	0.254475	0.342961	0.260939	0.239556	0.305506	0.146504	0.666886	0.344697	0.173769	0.618968	0.0163388	0.810755	0.00796427	0.404418	0.0439175	Bacteria	Proteobacteria	Gammaproteobacteria	Burkholderiales	Burkholderiaceae	Polynucleobacter	Polynucleobacter_cosmopolitanus
ZOTU15382	NA	NA	0.183217	0.316074	NA	NA	0.695612	0.00590808	NA	NA	0.118273	0.69694	0.132031	0.544264	-0.146978	0.523439	Bacteria	Bdellovibrionota	Oligoflexia	0319-6G20	0319-6G20	0319-6G20	uncultured_bacterium
ZOTU154	0.768604	0.00348443	0.165603	0.283686	0.0567957	0.787613	0.0870763	0.406359	-0.0866959	0.699881	0.15952	0.372585	0.255639	0.27546	0.12353	0.33084	Bacteria	Desulfobacterota	Syntrophobacteria	Syntrophobacterales	Syntrophobacteraceae	uncultured	uncultured_bacterium
ZOTU1549	0.726525	0.107259	-0.0497872	0.872028	-0.332598	0.330051	-0.232555	0.264154	-0.912901	0.00478055	-0.0834557	0.727366	0.22751	0.554579	-0.355749	0.135045	Bacteria	Actinobacteriota	Actinobacteria	Streptosporangiales	Thermomonosporaceae	Actinomadura	NA
ZOTU1550	-0.021356	0.92913	NA	NA	0.117618	0.668891	0.107803	0.619832	0.864937	0.00461568	0.0456885	0.878447	0.898209	0.0275992	-0.40409	0.101276	Bacteria	Myxococcota	Polyangia	Polyangiales	Polyangiaceae	NA	NA
ZOTU1551	0.126922	0.581538	NA	NA	-0.73783	0.0421814	-0.734037	0.000448036	0.373756	0.22504	0.069662	0.707084	0.076992	0.793601	-0.247309	0.292587	Bacteria	Bacteroidota	Bacteroidia	Sphingobacteriales	S15A-MN91	S15A-MN91	uncultured_organism
ZOTU1568	NA	NA	0.0254021	0.921106	0.114216	0.416448	0.904343	0.00215018	0.0516305	0.848266	0.114252	0.820926	-0.349789	0.118563	-0.282825	0.342577	Bacteria	Bacteroidota	Bacteroidia	Chitinophagales	Saprospiraceae	uncultured	NA
ZOTU157	0.999	0.0105947	0.139336	0.684299	1.51909	0.0593523	1.35796	0.00170667	0.110424	0.841637	0.445073	0.346025	-0.356954	0.528578	0.11786	0.608479	Bacteria	Actinobacteriota	Actinobacteria	Kineosporiales	Kineosporiaceae	Kineosporia	uncultured_bacterium
ZOTU159	0.29146	0.241164	0.153778	0.547089	0.202943	0.312632	-0.150426	0.530993	-0.140495	0.392574	0.088292	0.716329	0.220289	0.301158	-0.621324	0.00562151	Bacteria	Myxococcota	Myxococcia	Myxococcales	Anaeromyxobacteraceae	Anaeromyxobacter	NA
ZOTU1598	0.00261747	0.990165	0.812149	0.00263351	NA	NA	NA	NA	-0.193314	0.425302	0.214931	0.374794	0.889146	0.00459158	-0.00745235	0.980952	Bacteria	Desulfobacterota	Desulfobacteria	Desulfobacterales	Desulfococcaceae	Desulfonema	uncultured_bacterium
ZOTU15992	-0.209113	0.35681	0.164622	0.511672	-1.09411	0.0282615	-0.0894572	0.59115	0.40917	0.0325898	0.222006	0.531311	1.06912	0.000929744	-0.146978	0.4135	Bacteria	Myxococcota	Myxococcia	Myxococcales	Anaeromyxobacteraceae	Anaeromyxobacter	myxobacterium_KC
ZOTU1607	0.170526	0.256082	NA	NA	-0.614076	0.136602	-0.170594	0.57606	-0.278912	0.316787	-0.742234	0.0034929	0.113858	0.700346	0.591729	0.0172566	Bacteria	Firmicutes	Bacilli	Bacillales	Bacillaceae	Bacillus	NA
ZOTU1610	0.651219	0.017148	0.0416297	0.893182	-0.0791758	0.734723	0.302439	0.251247	-0.124403	0.714946	-0.569322	0.131436	0.240791	0.43892	-0.703658	0.00717579	Bacteria	Caldisericota	Caldisericia	Caldisericales	LF045	LF045	uncultured_bacterium
ZOTU16105	0.142684	0.453415	-0.0286273	0.865932	-0.199498	0.683001	-0.190824	0.538471	0.223191	0.335493	0.148367	0.687907	1.14048	0.000948184	-0.158511	0.31549	Bacteria	Nitrospirota	4-29-1	4-29-1	4-29-1	4-29-1	uncultured_Nitrospira
ZOTU1615	0.396774	0.124678	0.587553	0.00446612	0.00444117	0.986332	-0.116833	0.688416	-0.379243	0.0877951	0.168965	0.451696	0.178921	0.656935	-0.845909	0.00364581	Bacteria	Actinobacteriota	Thermoleophilia	Gaiellales	uncultured	uncultured	uncultured_Solirubrobacter
ZOTU1620	-0.101639	0.780099	NA	NA	-0.0286836	0.911847	-0.0806772	0.667755	-1.5719	0.00138079	-0.950377	0.0344158	NA	NA	0.151649	0.322973	Bacteria	Proteobacteria	Alphaproteobacteria	Sphingomonadales	Sphingomonadaceae	Sphingomonas	NA
ZOTU16255	0.679743	0.0416691	0.160433	0.404851	-0.557215	0.118026	-0.872634	0.000203357	0.380581	0.11427	0.179808	0.545916	0.452608	0.271667	-0.0892157	0.625438	Bacteria	Myxococcota	Polyangia	Haliangiales	Haliangiaceae	Haliangium	NA
ZOTU16462	0.448318	0.186287	-0.102098	0.730395	-0.28134	0.52613	-0.761769	0.00942671	0.344879	0.159555	0.395664	0.212378	0.677605	0.189622	-0.288565	0.185464	Bacteria	Proteobacteria	Gammaproteobacteria	Burkholderiales	Rhodocyclaceae	NA	NA
ZOTU1649	NA	NA	0.108512	0.715968	0.229741	0.120344	0.65348	0.00535491	0.116644	0.362103	0.662784	0.10103	0.641689	0.0116479	0.153584	0.525492	Bacteria	Acidobacteriota	Acidobacteriae	Acidobacteriales	uncultured	uncultured	NA
ZOTU1650	0.379823	0.260293	0.38301	0.121733	-0.0982375	0.706713	-0.412057	0.0492755	0.349376	0.171834	0.428329	0.0444322	0.934407	5.94632e-05	-0.020697	0.930715	Bacteria	Myxococcota	Myxococcia	Myxococcales	Myxococcaceae	NA	NA
ZOTU16605	0.257829	0.552113	-0.7176	0.0102138	-0.309258	0.417112	-0.788853	0.00134462	0.0629473	0.813394	-0.412323	0.0899053	NA	NA	-0.0554269	0.466582	Bacteria	Proteobacteria	Gammaproteobacteria	Burkholderiales	Gallionellaceae	NA	NA
ZOTU1668	NA	NA	NA	NA	NA	NA	NA	NA	-1.42746	0.00791746	0.306205	0.554374	-0.072901	0.809678	NA	NA	Bacteria	Bacteroidota	Bacteroidia	Chitinophagales	Chitinophagaceae	Chitinophaga	metagenome
ZOTU1678	NA	NA	-0.200547	0.414137	NA	NA	0.637269	0.00739547	0.034908	0.849809	0.0954147	0.770637	0.321489	0.180852	0.0811441	0.655832	Bacteria	Acidobacteriota	Acidobacteriae	Subgroup_13	Subgroup_13	Subgroup_13	uncultured_bacterium
ZOTU16859	-0.12507	0.666106	-0.446789	0.112128	-0.324386	0.415802	-0.721182	0.00543059	0.0331897	0.906761	0.322575	0.242035	1.06131	0.032014	NA	NA	Bacteria	Proteobacteria	Gammaproteobacteria	Burkholderiales	Gallionellaceae	Sideroxydans	NA
ZOTU1686	0.239456	0.477558	0.169059	0.532978	0.0174085	0.96405	-0.708336	0.00517257	-0.773717	0.0959469	-0.545151	0.0849658	-0.242896	0.586496	-0.146978	0.137199	Bacteria	Spirochaetota	Leptospirae	Leptospirales	Leptospiraceae	uncultured	NA
ZOTU1689	NA	NA	0.269019	0.133477	0.26353	0.0159425	0.747433	6.77899e-05	0.00111923	0.99108	-0.0984521	0.74755	0.270738	0.374805	0.114332	0.523078	Bacteria	SAR324_clade(Marine_group_B)	SAR324_clade(Marine_group_B)	SAR324_clade(Marine_group_B)	SAR324_clade(Marine_group_B)	SAR324_clade(Marine_group_B)	NA
ZOTU1690	0.150896	0.581259	0.245045	0.259631	-0.0404752	0.861348	0.0402255	0.87325	-0.0329922	0.918662	-0.824365	0.0049751	0.385447	0.395569	-0.235384	0.389645	Bacteria	Chloroflexi	Chloroflexia	Chloroflexales	Chloroflexaceae	Chloronema	uncultured_bacterium
ZOTU16922	0.0451863	0.781409	-0.0904006	0.653428	-0.763068	0.0140947	-0.907618	0.000433335	-0.114405	0.633855	NA	NA	-0.240644	0.443431	NA	NA	Bacteria	Proteobacteria	Gammaproteobacteria	Burkholderiales	NA	NA	NA
ZOTU1693	NA	NA	-0.00866486	0.920563	0.0804275	0.714172	0.133623	0.622865	0.140617	0.42115	-0.283954	0.372931	0.167061	0.582662	-0.616084	0.000211764	Bacteria	Chloroflexi	Anaerolineae	SJA-15	SJA-15	SJA-15	uncultured_Chloroflexi
ZOTU170	0.423498	0.260478	-0.447807	0.0708147	-0.0732205	0.795314	0.108091	0.539919	0.14511	0.609368	0.37509	0.213342	0.927037	0.000482753	-0.322405	0.131658	Bacteria	Proteobacteria	Gammaproteobacteria	Burkholderiales	Gallionellaceae	NA	NA
ZOTU1700	0.218473	0.208979	0.0868877	0.706637	0.187172	0.504172	0.174743	0.439654	0.409892	0.0987497	1.09135	0.00838878	0.117366	0.781362	0.169305	0.422458	Bacteria	Desulfobacterota	Desulfuromonadia	Geobacterales	Geobacteraceae	Geobacter	NA
ZOTU1704	-0.167267	0.589097	0.189631	0.2992	0.0324805	0.807932	0.0598561	0.584362	-0.420156	0.0547257	-0.687288	0.00810249	0.347229	0.453678	0.279821	0.27176	Bacteria	Chloroflexi	Chloroflexia	Chloroflexales	Roseiflexaceae	Kouleothrix	uncultured_bacterium
ZOTU1708	0.0485881	0.886775	-0.189203	0.608408	-0.210305	0.599351	-0.0814003	0.794081	-0.797078	0.0060814	-0.185361	0.556172	0.391116	0.31384	0.0502824	0.819653	Bacteria	Proteobacteria	Gammaproteobacteria	Burkholderiales	Comamonadaceae	NA	NA
ZOTU1725	0.0451863	0.339615	0.256642	0.349738	-0.0590705	0.683247	-0.329435	0.267113	-0.205956	0.332846	-0.00261578	0.991318	0.234061	0.420058	0.776401	6.54466e-05	Bacteria	Nitrospirota	4-29-1	4-29-1	4-29-1	4-29-1	NA
ZOTU1726	NA	NA	0.164622	0.647799	NA	NA	0.0108738	0.961008	NA	NA	1.35193	8.88164e-05	NA	NA	0.741582	0.0184074	Bacteria	Firmicutes	Clostridia	Peptostreptococcales-Tissierellales	Peptostreptococcaceae	Sporacetigenium	uncultured_bacterium
ZOTU1729	NA	NA	-0.157978	0.338536	NA	NA	0.682801	0.00428206	NA	NA	-0.304129	0.409529	-0.0925193	0.71472	-0.293477	0.119957	Bacteria	Proteobacteria	Gammaproteobacteria	Burkholderiales	NA	NA	NA
ZOTU174	0.964108	0.0622632	0.444975	0.27867	1.95071	0.0406261	1.73312	0.00623864	0.268201	0.570969	0.593227	0.244567	0.139607	0.801003	0.209782	0.501831	Bacteria	Proteobacteria	Gammaproteobacteria	Burkholderiales	Comamonadaceae	NA	NA
ZOTU1749	NA	NA	0.06582	0.751156	-0.0590705	0.422225	-0.635618	0.00013397	-0.373865	0.0770951	-0.337853	0.220228	0.166983	0.525567	-0.384215	0.311205	Bacteria	Chloroflexi	Chloroflexia	Chloroflexales	Chloroflexaceae	Chloronema	uncultured_bacterium
ZOTU17543	-0.260348	0.367431	-0.67246	6.12711e-05	-1.21151	0.00572827	-1.27236	0.0006219	0.284552	0.117698	0.276738	0.20163	0.137078	0.537524	-0.256753	0.346712	Bacteria	Proteobacteria	Gammaproteobacteria	Burkholderiales	Rhodocyclaceae	Sulfuritalea	NA
ZOTU17547	0.642439	0.00218306	NA	NA	NA	NA	NA	NA	NA	NA	NA	NA	NA	NA	NA	NA	Bacteria	Myxococcota	Myxococcia	Myxococcales	Myxococcaceae	P3OB-42	NA
ZOTU1761	NA	NA	NA	NA	0.0226653	0.865855	0.0630497	0.756879	-0.114405	0.391065	-0.0535172	0.798105	0.132031	0.540546	-0.770978	0.000144685	Bacteria	NA	NA	NA	NA	NA	NA
ZOTU1764	0.425549	0.0514161	0.114104	0.718026	0.312512	0.308309	0.684618	0.00337174	NA	NA	0.224354	0.177157	NA	NA	NA	NA	Bacteria	Bacteroidota	Bacteroidia	Bacteroidales	Prolixibacteraceae	uncultured	NA
ZOTU1765	0.571677	0.0715155	0.331709	0.459817	0.456941	0.142302	0.680786	0.00889367	0.404143	0.212816	0.362965	0.210861	-0.00838096	0.976245	-0.183797	0.565402	Bacteria	Desulfobacterota	Desulfuromonadia	Geobacterales	Geobacteraceae	NA	NA
ZOTU177	NA	NA	-0.404221	0.0915479	NA	NA	0.117618	0.676142	-0.0434259	0.868047	1.6832	0.00244815	-0.334976	0.367149	0.406179	0.280288	Bacteria	Firmicutes	Clostridia	Peptostreptococcales-Tissierellales	Peptostreptococcaceae	Romboutsia	uncultured_Clostridium
ZOTU1772	NA	NA	0.288089	0.267231	0.248336	0.091255	0.307674	0.288939	NA	NA	0.436755	0.28985	0.815364	0.00358687	0.0977145	0.724256	Bacteria	Bacteroidota	Kryptonia	Kryptoniales	BSV26	BSV26	NA
ZOTU17720	0.800324	0.0406869	1.03595	0.000870313	1.35257	0.065345	1.55532	0.0219506	-0.924975	0.0540649	0.446468	0.172277	-0.208279	0.691716	0.322588	0.208755	Bacteria	Proteobacteria	Gammaproteobacteria	Burkholderiales	Leeiaceae	Leeia	NA
ZOTU1799	NA	NA	-0.299498	0.364029	-0.0590705	0.422225	-0.0227605	0.931984	0.0588815	0.502787	0.083212	0.760274	0.899426	0.000971427	0.325667	0.153109	Bacteria	Verrucomicrobiota	Kiritimatiellae	WCHB1-41	WCHB1-41	WCHB1-41	NA
ZOTU1814	0.0113975	0.96351	0.0750473	0.821761	0.151036	0.476567	0.0912972	0.755275	0.0261279	0.935242	0.186507	0.558056	0.769241	0.00178304	0.329001	0.178689	Bacteria	Nitrospirota	Thermodesulfovibrionia	uncultured	uncultured	uncultured	uncultured_bacterium
ZOTU1816	NA	NA	0.442306	0.0018159	0.124032	0.322016	0.739935	0.0201178	-0.056643	0.519164	0.476087	0.105304	0.448503	0.0949083	0.650155	0.00150613	Bacteria	Verrucomicrobiota	Verrucomicrobiae	Pedosphaerales	Pedosphaeraceae	Pedosphaeraceae	NA
ZOTU1819	0.380632	0.21483	0.174437	0.438286	-0.259574	0.557721	-0.826478	0.00852096	0.12949	0.698049	0.162525	0.595242	0.56517	0.23483	0.22394	0.383798	Bacteria	Firmicutes	NA	NA	NA	NA	NA
ZOTU182	1.16725	0.00205472	0.652342	0.000108744	0.60724	0.0447697	0.432695	0.0188368	0.839596	0.000482558	0.589472	0.0023245	0.776261	0.000409334	0.242369	0.124314	Bacteria	Desulfobacterota	Desulfuromonadia	Geobacterales	Geobacteraceae	uncultured	NA
ZOTU1820	-0.237212	0.474665	0.0578774	0.850823	0.27791	0.418065	0.361988	0.326057	0.661454	0.00628285	-0.0644578	0.755509	0.197812	0.498729	-0.281098	0.0977612	Bacteria	Proteobacteria	Alphaproteobacteria	Rhodospirillales	uncultured	uncultured	uncultured_bacterium
ZOTU1824	NA	NA	-0.216767	0.481477	NA	NA	0.968273	0.0010983	NA	NA	0.709594	0.125553	-0.0284221	0.889637	1.28841	1.02478e-06	Bacteria	Firmicutes	Clostridia	Clostridiales	Clostridiaceae	Clostridium_sensu_stricto_1	NA
ZOTU183	0.991375	0.00821013	0.528583	0.0468105	-0.277634	0.44552	-0.232155	0.440575	-0.0554572	0.895602	-0.628377	0.106472	0.63222	0.0677141	-0.0497603	0.797855	Bacteria	Planctomycetota	vadinHA49	vadinHA49	vadinHA49	vadinHA49	NA
ZOTU1832	NA	NA	NA	NA	NA	NA	NA	NA	0.281151	0.289042	0.660502	0.0227809	0.852275	0.0368432	0.919974	0.0093406	Bacteria	Proteobacteria	Gammaproteobacteria	Burkholderiales	Comamonadaceae	NA	NA
ZOTU1834	0.6277	0.10943	0.773409	0.000757464	NA	NA	0.0838296	0.589594	0.0926703	0.737126	0.800165	0.0169043	0.259366	0.394292	-0.198396	0.343705	Bacteria	Myxococcota	Myxococcia	Myxococcales	Myxococcaceae	NA	NA
ZOTU1837	0.707669	0.0301362	0.970669	0.0026301	-0.146422	0.668823	-0.273545	0.382966	-0.274684	0.446917	0.134912	0.623304	-0.582059	0.206211	-0.483716	0.101972	Bacteria	Bacteroidota	Bacteroidia	Bacteroidales	Prolixibacteraceae	Roseimarinus	uncultured_bacterium
ZOTU184	0.192331	0.552197	-0.754651	0.00246215	-0.921035	0.00944264	-0.434621	0.0102756	0.065904	0.85051	0.193981	0.552513	-0.314898	0.182954	-0.387371	0.0199718	Bacteria	Proteobacteria	Gammaproteobacteria	Burkholderiales	Comamonadaceae	NA	NA
ZOTU1840	NA	NA	NA	NA	NA	NA	NA	NA	0.737383	0.00593289	NA	NA	-0.597959	0.202597	0.0350889	0.77811	Bacteria	Proteobacteria	Gammaproteobacteria	Pseudomonadales	Pseudomonadaceae	Pseudomonas	NA
ZOTU1846	0.832895	0.0604755	0.240588	0.344534	-0.127486	0.722377	-0.595376	0.00760254	-0.277551	0.4704	-0.396873	0.0881046	-0.664422	0.0572512	-0.146978	0.294921	Bacteria	Acidobacteriota	Holophagae	Holophagales	Holophagaceae	NA	NA
ZOTU1854	0.982133	0.00152003	0.656166	0.0660593	0.184011	0.576292	-0.537005	0.0327188	-0.103278	0.723438	-0.18233	0.539791	0.653752	0.0704585	-0.400688	0.107963	Bacteria	Myxococcota	Polyangia	Haliangiales	Haliangiaceae	Haliangium	uncultured_bacterium
ZOTU1860	NA	NA	0.164622	0.473152	NA	NA	0.442102	0.324723	0.116644	0.451359	-0.437303	0.186767	0.921827	6.5601e-07	-0.389662	0.0644979	Bacteria	Verrucomicrobiota	Verrucomicrobiae	Pedosphaerales	Pedosphaeraceae	NA	NA
ZOTU1876	0.102285	0.771792	-0.540984	0.0886416	0.0652341	0.788858	-0.647063	0.0090955	-0.369002	0.135554	-0.251427	0.402487	-0.0424112	0.864205	-0.0740222	0.725803	Bacteria	Proteobacteria	Gammaproteobacteria	Methylococcales	Methylococcaceae	Candidatus_Methylospira	uncultured_bacterium
ZOTU1886	NA	NA	0.179815	0.541475	NA	NA	0.308243	0.28211	-0.148194	0.299673	-0.0393611	0.871233	0.715714	0.00551596	0.469332	0.0314591	Bacteria	Armatimonadota	Fimbriimonadia	Fimbriimonadales	Fimbriimonadaceae	Fimbriimonadaceae	uncultured_bacterium
ZOTU1899	-0.961097	0.000588624	-0.34986	0.131869	-0.530984	0.0173547	-0.354295	0.0038033	-0.532052	0.0951609	-0.0482208	0.895428	-0.128624	0.623703	-0.320265	0.0476532	Bacteria	Proteobacteria	Alphaproteobacteria	Rhizobiales	Beijerinckiaceae	Methylosinus	NA
ZOTU190	0.248085	0.336176	-0.606839	0.0827383	0.760919	0.000999034	0.40925	0.108168	-0.0451983	0.870502	-0.190462	0.543602	-0.0801022	0.754466	-0.576498	0.0936182	Bacteria	Spirochaetota	Leptospirae	Leptospirales	Leptospiraceae	RBG-16-49-21	uncultured_bacterium
ZOTU1904	NA	NA	0.356504	0.189267	-0.126648	0.358112	0.655039	0.00366524	-0.0816517	0.746667	0.484748	0.061707	0.191087	0.430206	0.16729	0.404959	Bacteria	Desulfobacterota	Desulfuromonadia	Geobacterales	Geobacteraceae	NA	NA
ZOTU191	1.31578	0.000126653	0.356504	0.0242683	-0.102675	0.665549	0.107803	0.452989	-0.559915	0.131458	-0.571347	0.170729	-0.608883	0.172658	-0.678038	0.0716095	Bacteria	Actinobacteriota	Actinobacteria	Kineosporiales	Kineosporiaceae	NA	NA
ZOTU1914	-0.286367	0.361937	-0.0394047	0.925341	0.0324805	0.840619	-0.69758	0.0081592	0.0248359	0.93141	0.134752	0.715571	-0.0482478	0.825635	-0.0794004	0.721778	Bacteria	Proteobacteria	Gammaproteobacteria	Methylococcales	Methylococcaceae	Candidatus_Methylospira	uncultured_bacterium
ZOTU193	NA	NA	NA	NA	NA	NA	-0.00772147	0.959175	0.336417	0.165853	-0.0110933	0.974391	-0.124869	0.634051	-0.799512	0.00594474	Bacteria	Bacteroidota	Bacteroidia	Bacteroidales	Prolixibacteraceae	Roseimarinus	NA
ZOTU1931	0.390448	0.160782	-0.292098	0.237734	-0.411933	0.329331	-0.538689	0.0557106	-0.930699	0.00377397	-1.02614	0.00649767	0.38844	0.429781	0.190152	0.57107	Bacteria	Firmicutes	Clostridia	Peptostreptococcales-Tissierellales	Acidaminobacteraceae	Acidaminobacter	uncultured_prokaryote
ZOTU1940	NA	NA	-0.0664271	0.524975	0.00850702	0.963167	-0.354512	0.232846	-1.00069	0.000151627	-0.41195	0.232507	0.0833403	0.870711	-0.220086	0.504256	Bacteria	Bacteroidota	Bacteroidia	Bacteroidales	Barnesiellaceae	uncultured	uncultured_bacterium
ZOTU1945	NA	NA	-0.828187	0.000282617	0.056454	0.443071	0.117618	0.561515	-0.263719	0.127155	-0.542398	0.0525011	0.152581	0.66167	0.0276656	0.872909	Bacteria	Acidobacteriota	Acidobacteriae	Bryobacterales	Bryobacteraceae	Bryobacter	uncultured_bacterium
ZOTU1954	0.313426	0.345363	0.582413	0.0282117	-0.660391	0.0736325	-0.889288	0.00595686	0.0237804	0.915286	0.174059	0.529338	0.374677	0.333681	-0.00747991	0.96537	Bacteria	Acidobacteriota	Holophagae	Holophagales	Holophagaceae	uncultured	uncultured_bacterium
ZOTU1961	0.0543865	0.834265	-0.186511	0.534895	0.0662693	0.763912	0.0281771	0.927038	0.844574	0.0311415	1.29747	9.30628e-07	0.509563	0.106214	-0.0652422	0.798666	Bacteria	Proteobacteria	Gammaproteobacteria	Methylococcales	Methylococcaceae	Candidatus_Methylospira	uncultured_bacterium
ZOTU1975	NA	NA	0.649752	0.00456022	0.132812	0.400223	0.384397	0.0498307	0.082855	0.603667	-0.0516885	0.881398	-0.167534	0.568712	-0.220388	0.336981	Bacteria	Sva0485	Sva0485	Sva0485	Sva0485	Sva0485	NA
ZOTU200	0.52897	0.274105	0.30148	0.38539	0.876239	0.165888	0.349802	0.389433	-0.693065	0.00129247	-0.384771	0.0967096	-0.298342	0.551006	-0.187155	0.490464	Bacteria	Proteobacteria	Gammaproteobacteria	Burkholderiales	Comamonadaceae	NA	NA
ZOTU2005	-0.0703383	0.599776	0.10686	0.196298	1.26281	0.0167861	0.679632	0.107128	-1.0548	0.00308258	NA	NA	0.121579	0.818216	-0.0162599	0.935269	Bacteria	Bacteroidota	Bacteroidia	Cytophagales	Microscillaceae	Ohtaekwangia	uncultured_bacterium
ZOTU201	1.43382	0.00166901	0.313935	0.108491	-0.00627346	0.989746	-0.0634094	0.887161	0.338827	0.405011	-0.242629	0.503729	-0.134707	0.776053	0.052101	0.885779	Bacteria	Fibrobacterota	Fibrobacteria	Fibrobacterales	Fibrobacteraceae	possible_genus_04	uncultured_bacterium
ZOTU2024	0.956427	0.0110012	1.13264	0.000231976	1.00736	0.0973349	0.424328	0.184454	-0.497095	0.050228	NA	NA	0.000862239	0.998781	-0.153648	0.49449	Bacteria	Fibrobacterota	Fibrobacteria	Fibrobacterales	Fibrobacteraceae	uncultured	uncultured_bacterium
ZOTU2025	-0.06496	0.781552	0.183217	0.207637	NA	NA	NA	NA	-1.86848	0.000516813	-0.61367	0.134635	NA	NA	0.0600976	0.517603	Bacteria	Bacteroidota	Bacteroidia	Chitinophagales	Chitinophagaceae	Sediminibacterium	uncultured_Bacteroides
ZOTU2027	0.214596	0.523102	0.297598	0.139476	-0.0719164	0.758285	0.23549	0.385938	0.299746	0.190627	0.420701	0.22105	0.88967	0.00783801	0.828136	0.00138808	Bacteria	Actinobacteriota	Actinobacteria	Frankiales	Sporichthyaceae	hgcI_clade	NA
ZOTU2040	0.026591	0.925566	0.110261	0.641079	1.28078	0.0858047	1.5008	0.00264233	0.112186	0.731276	-0.0840883	0.832705	-0.0503766	0.78637	-0.273001	0.340323	Bacteria	Proteobacteria	Alphaproteobacteria	Rhodobacterales	Rhodobacteraceae	Rhodobacter	NA
ZOTU2070	0.594149	0.056674	-0.115409	0.653396	-0.0648199	0.830026	-0.434718	0.0575843	-0.818222	0.0622395	-0.834998	0.00111974	-0.313031	0.517579	NA	NA	Bacteria	Bacteroidota	Bacteroidia	Bacteroidales	NA	NA	NA
ZOTU2075	0.237068	0.254317	-0.373834	0.0727264	-0.630003	0.0146093	-0.297845	0.293626	0.323719	0.194556	0.18468	0.662423	-0.00754153	0.98457	-0.651645	0.00666762	Bacteria	Bacteroidota	Bacteroidia	Bacteroidales	SB-5	SB-5	uncultured_Cytophagales
ZOTU2079	NA	NA	0.737902	0.00769733	-0.0590705	0.764727	0.420287	0.0407357	NA	NA	0.128365	0.68496	0.494549	0.0371108	-0.0537434	0.84342	Bacteria	Myxococcota	Polyangia	Blfdi19	Blfdi19	Blfdi19	uncultured_delta
ZOTU208	-0.285033	0.368768	-0.206092	0.31838	0.182947	0.573212	0.242283	0.322944	0.381607	0.247494	0.264071	0.367749	0.594337	0.00778404	0.0580407	0.811102	Bacteria	Bacteroidota	Bacteroidia	Bacteroidales	Prolixibacteraceae	WCHB1-32	NA
ZOTU2087	NA	NA	NA	NA	0.056454	0.819992	0.00456405	0.990662	1.84211	5.50786e-05	0.996612	0.000291999	-0.101141	0.817928	-0.165573	0.569241	Bacteria	Spirochaetota	Spirochaetia	Spirochaetales	Spirochaetaceae	Spirochaeta_2	NA
ZOTU2094	NA	NA	-0.0805854	0.757667	NA	NA	0.294307	0.296966	-0.446821	0.00602797	-0.118769	0.739819	0.133911	0.690181	0.628731	0.00830248	Bacteria	Proteobacteria	Gammaproteobacteria	Burkholderiales	Nitrosomonadaceae	MND1	NA
ZOTU21	0.258246	0.440673	-0.367051	0.124618	-0.960079	0.000671511	-0.91256	2.95048e-05	-0.0983203	0.637831	0.0910388	0.733701	0.0549928	0.824384	-0.276499	0.11243	Bacteria	Proteobacteria	Gammaproteobacteria	Burkholderiales	Gallionellaceae	Sideroxydans	NA
ZOTU2102	0.627246	0.00976736	0.920546	8.17558e-05	0.421623	0.131559	0.551657	0.122268	0.358855	0.194177	0.306636	0.416048	0.617982	0.0764373	-0.173299	0.426467	Bacteria	Desulfobacterota	Desulfovibrionia	Desulfovibrionales	Desulfovibrionaceae	Desulfovibrio	NA
ZOTU2107	0.273888	0.42196	-0.393464	0.204065	0.336371	0.221884	0.215393	0.55496	0.375887	0.231114	0.107908	0.728674	0.337904	0.292027	-0.710442	0.000790782	Bacteria	Bacteroidota	Ignavibacteria	Ignavibacteriales	BSV40	BSV40	uncultured_bacterium
ZOTU2110	NA	NA	0.140648	0.14859	NA	NA	0.650696	0.00515966	0.0926703	0.601299	0.106739	0.705312	0.189	0.528585	-0.284974	0.328939	Bacteria	Bacteroidota	Kryptonia	Kryptoniales	BSV26	BSV26	uncultured_bacterium
ZOTU2118	0.444144	0.0629583	0.96837	0.000320813	0.17026	0.577201	0.413268	0.216195	0.323719	0.252629	0.232296	0.549101	-0.0976756	0.727555	0.829325	0.000418423	Bacteria	Myxococcota	Myxococcia	Myxococcales	Myxococcaceae	Archangium	NA
ZOTU212	0.609097	0.00657591	0.486957	0.0570041	-0.294642	0.318363	-0.250064	0.306654	-0.154391	0.484745	0.0991976	0.792556	-0.0548294	0.828803	-0.471801	0.0284667	Bacteria	Myxococcota	Polyangia	Haliangiales	Haliangiaceae	Haliangium	NA
ZOTU2124	0.25973	0.259951	0.884867	0.00538186	0.284472	0.382862	-0.0146012	0.962799	0.472335	0.114896	0.729799	0.0147179	0.911397	0.00105592	0.447434	0.104912	Bacteria	Desulfobacterota	Desulfovibrionia	Desulfovibrionales	Desulfovibrionaceae	Desulfovibrio	uncultured_bacterium
ZOTU2130	NA	NA	NA	NA	0.425262	0.136541	0.883274	0.00177075	1.89376	1.72567e-06	0.954889	0.0014136	-0.00527615	0.99203	0.387135	0.080838	Bacteria	Spirochaetota	Spirochaetia	Spirochaetales	Spirochaetaceae	Spirochaeta_2	metagenome
ZOTU2135	1.03032	0.000534353	0.372714	0.0955491	0.468068	0.0872252	0.162956	0.371035	0.237506	0.49574	-0.154617	0.730744	0.273241	0.21557	0.0523341	0.872549	Bacteria	Bacteroidota	Bacteroidia	Bacteroidales	Bacteroidetes_vadinHA17	Bacteroidetes_vadinHA17	NA
ZOTU2145	0.0313052	0.912304	0.388283	0.169755	0.467203	0.119143	-0.0104263	0.971736	-0.156137	0.636534	-0.421218	0.133457	-0.00653416	0.985637	-0.618891	0.00152321	Bacteria	Spirochaetota	Spirochaetia	Spirochaetales	Spirochaetaceae	Treponema	uncultured_Spirochaetaceae
ZOTU2154	NA	NA	-0.80658	0.00214362	NA	NA	-0.25328	0.333028	-0.0140742	0.954549	-0.0716051	0.842443	-0.064241	0.855944	0.0748247	0.832944	Bacteria	Proteobacteria	Gammaproteobacteria	Tenderiales	Tenderiaceae	Candidatus_Tenderia	NA
ZOTU2158	NA	NA	NA	NA	0.171979	0.235234	-0.200639	0.363916	0.133821	0.526497	0.0379752	0.902431	-0.128321	0.703595	-0.780367	0.00992959	Bacteria	Myxococcota	Polyangia	Polyangiales	Phaselicystidaceae	Phaselicystis	NA
ZOTU2170	0.286051	0.0707375	0.726774	0.00762741	0.390398	0.112095	0.0250192	0.902308	0.116644	0.663272	0.342442	0.230457	0.426119	0.178289	0.268019	0.165545	Bacteria	Desulfobacterota	Desulfuromonadia	Geobacterales	Geobacteraceae	uncultured	uncultured_bacterium
ZOTU2194	0.258932	0.23324	-0.0664271	0.80978	0.205767	0.076788	-0.0526378	0.844087	-0.205956	0.125151	0.207002	0.5072	1.04849	0.000538176	-0.0120481	0.965524	Bacteria	Chloroflexi	Anaerolineae	SJA-15	SJA-15	SJA-15	NA
ZOTU2198	NA	NA	0.405839	0.00271463	0.117618	0.586386	0.163878	0.547758	NA	NA	0.748307	0.000950144	0.204993	0.388464	0.219226	0.372268	Bacteria	Bacteroidota	Bacteroidia	Bacteroidales	Bacteroidetes_vadinHA17	Bacteroidetes_vadinHA17	NA
ZOTU220	0.393326	0.2425	-0.0183597	0.941007	-0.615783	0.00345552	-0.284361	0.210974	0.524987	0.057663	-0.154372	0.669711	0.332545	0.167125	0.134256	0.568558	Bacteria	Spirochaetota	Spirochaetia	Spirochaetales	Spirochaetaceae	Spirochaeta_2	metagenome
ZOTU2205	0.00261747	0.993112	-0.20024	0.375991	0.13819	0.537167	-0.812524	0.00110997	-0.0019114	0.993625	-0.262698	0.406832	0.14091	0.538219	0.147583	0.635872	Bacteria	Bacteroidota	Bacteroidia	Bacteroidales	Bacteroidetes_vadinHA17	Bacteroidetes_vadinHA17	uncultured_Bacteroidales
ZOTU2219	NA	NA	-0.0904006	0.623583	-0.0590705	0.422225	1.01418	4.48607e-05	0.0588815	0.502787	-0.326824	0.347624	0.026719	0.889498	0.00589164	0.982578	Bacteria	Verrucomicrobiota	Verrucomicrobiae	NA	NA	NA	NA
ZOTU2220	0.0691598	0.663829	-0.175246	0.442896	0.0902428	0.580397	0.15117	0.610607	0.904366	0.00810855	-0.0640741	0.843547	0.611131	0.121753	-0.434673	0.0288151	Bacteria	Proteobacteria	Gammaproteobacteria	Burkholderiales	Gallionellaceae	NA	NA
ZOTU2231	NA	NA	0.459372	0.1227	-0.0111235	0.949717	0.76854	0.00118899	-0.109027	0.579249	1.20998	0.000384457	0.235015	0.573035	0.131222	0.63868	Bacteria	Firmicutes	Clostridia	Clostridiales	Clostridiaceae	Clostridium_sensu_stricto_1	NA
ZOTU2256	1.30668	0.00133801	1.30587	0.000197604	0.338014	0.421302	0.346403	0.42171	0.0588815	0.628297	NA	NA	NA	NA	NA	NA	Bacteria	Myxococcota	Polyangia	Haliangiales	Haliangiaceae	Haliangium	NA
ZOTU2259	-0.387643	0.333726	-0.418804	0.0031302	-0.201781	0.572553	-0.12535	0.548304	0.785588	0.0405337	0.66546	0.00516247	0.536982	0.0452055	0.112426	0.524176	Bacteria	Proteobacteria	Gammaproteobacteria	Burkholderiales	Gallionellaceae	NA	NA
ZOTU2268	NA	NA	0.295711	0.373498	-0.0590705	0.597411	-0.0979111	0.764259	0.0926703	0.700156	0.871041	0.000158441	0.0992347	0.636537	0.265034	0.425247	Bacteria	Verrucomicrobiota	Kiritimatiellae	WCHB1-41	WCHB1-41	WCHB1-41	metagenome
ZOTU2288	NA	NA	1.0066	0.000677965	-0.00130824	0.992954	0.381773	0.15688	-0.0904318	0.602475	-0.0388995	0.810806	0.536545	0.0380899	-0.0892157	0.700719	Bacteria	Bacteroidota	Ignavibacteria	Ignavibacteriales	Ignavibacteriaceae	Ignavibacterium	uncultured_bacterium
ZOTU2290	NA	NA	NA	NA	NA	NA	NA	NA	-1.57644	4.21254e-05	-0.443508	0.21018	-0.471548	0.343493	-0.320265	0.0305384	Bacteria	Bdellovibrionota	Oligoflexia	0319-6G20	0319-6G20	0319-6G20	uncultured_bacterium
ZOTU2291	0.160711	0.147539	0.0153086	0.943413	0.114216	0.593152	-1.04975	0.00530403	0.412706	0.280769	0.607936	0.185504	-0.0663697	0.842208	-0.259991	0.512096	Bacteria	Acidobacteriota	Aminicenantia	Aminicenantales	Aminicenantales	Aminicenantales	uncultured_microorganism
ZOTU2294	NA	NA	-0.263687	0.425149	NA	NA	0.766458	0.00307232	NA	NA	-0.0730892	0.88844	-0.195088	0.347878	0.187993	0.591203	Bacteria	Bacteroidota	Bacteroidia	Sphingobacteriales	AKYH767	AKYH767	NA
ZOTU231	0.885897	0.0186514	0.362789	0.392839	1.95827	0.0212988	1.64923	0.00908806	0.0155222	0.975248	-0.171459	0.632143	-0.103836	0.808322	-0.312539	0.245636	Bacteria	Proteobacteria	Gammaproteobacteria	Burkholderiales	Comamonadaceae	Ideonella	uncultured_bacterium
ZOTU2332	0.350761	0.30831	0.0828862	0.680033	-0.35748	0.318034	-1.08167	0.0023937	-0.809271	0.00514736	NA	NA	0.318959	0.489112	NA	NA	Bacteria	Acidobacteriota	Holophagae	Holophagales	Holophagaceae	NA	NA
ZOTU2337	0.239693	0.566411	-0.311357	0.278852	-0.366848	0.375823	0.0624808	0.863333	-0.224552	0.317494	0.230509	0.549709	-0.26588	0.419656	-0.618891	0.00514368	Bacteria	Spirochaetota	Spirochaetia	Spirochaetales	Spirochaetaceae	Spirochaeta	uncultured_bacterium
ZOTU2340	NA	NA	-0.146851	0.543578	NA	NA	-0.0208051	0.935171	NA	NA	-0.0164257	0.96556	0.221287	0.439447	0.666388	0.00735255	Bacteria	Proteobacteria	Gammaproteobacteria	Beggiatoales	Beggiatoaceae	Beggiatoa	uncultured_bacterium
ZOTU2342	NA	NA	0.289962	0.0835806	NA	NA	0.033535	0.899118	NA	NA	0.660768	0.00755663	0.0641148	0.714153	-0.364051	0.00909964	Bacteria	Proteobacteria	Gammaproteobacteria	KI89A_clade	KI89A_clade	KI89A_clade	NA
ZOTU2348	NA	NA	0.164622	0.494754	NA	NA	0.928311	0.00012528	0.169028	0.520087	0.247015	0.238296	0.296992	0.399265	-0.0883781	0.65884	Bacteria	Bacteroidota	Kryptonia	Kryptoniales	BSV26	BSV26	Ignavibacteria_bacterium
ZOTU2351	0.0877551	0.828247	0.129521	0.638886	-0.680297	0.0234472	-0.726932	0.00899369	-0.163504	0.668099	0.0870135	0.825114	0.0733569	0.794133	-0.148867	0.73182	Bacteria	Proteobacteria	Gammaproteobacteria	Burkholderiales	Rhodocyclaceae	Dechloromonas	NA
ZOTU2357	NA	NA	0.273456	0.243919	-0.0536923	0.817917	0.693793	0.00151572	NA	NA	0.230949	0.458634	0.123089	0.640283	0.0932224	0.711744	Bacteria	Verrucomicrobiota	Verrucomicrobiae	Pedosphaerales	Pedosphaeraceae	ADurb.Bin063-1	NA
ZOTU2359	NA	NA	-0.0238583	0.901926	NA	NA	0.831485	0.0018125	0.0163127	0.929019	0.144784	0.51627	NA	NA	-0.121272	0.673241	Bacteria	Acidobacteriota	Acidobacteriae	AKIW659	AKIW659	AKIW659	uncultured_Acidobacterium
ZOTU2360	0.795278	0.0468884	0.811912	0.00465212	0.541553	0.157439	-0.00470988	0.989092	-0.596477	0.182719	-0.378278	0.18515	-0.682311	0.0675604	-0.228714	0.136701	Bacteria	Myxococcota	Polyangia	Haliangiales	Haliangiaceae	Haliangium	NA
ZOTU2361	-0.317873	0.214792	-0.0424536	0.893869	-0.144531	0.741859	-0.235492	0.520064	0.0926703	0.659111	0.170657	0.48194	NA	NA	-0.78105	0.000643243	Bacteria	Bacteroidota	Bacteroidia	Bacteroidales	SB-5	SB-5	NA
ZOTU2363	NA	NA	0.302808	0.181828	NA	NA	0.610215	0.00729191	NA	NA	0.437159	0.147909	-0.413362	0.0676147	0.160989	0.425563	Bacteria	TA06	TA06	TA06	TA06	TA06	uncultured_soil
ZOTU2376	NA	NA	-0.0495501	0.845956	NA	NA	NA	NA	0.0686968	0.716269	0.116186	0.747019	0.830181	0.00767577	-0.0492714	0.797646	Bacteria	Myxococcota	Myxococcia	Myxococcales	Anaeromyxobacteraceae	Anaeromyxobacter	uncultured_bacterium
ZOTU2384	NA	NA	0.292992	0.229759	-0.458028	0.0405413	0.0838296	0.704262	-1.79072	0.000341099	-0.417726	0.272872	NA	NA	-0.113189	0.454618	Bacteria	Firmicutes	Clostridia	Christensenellales	Christensenellaceae	Christensenellaceae_R-7_group	uncultured_compost
ZOTU2386	NA	NA	NA	NA	NA	NA	0.0500408	0.474565	NA	NA	0.748353	0.00317601	NA	NA	0.194217	0.477532	Bacteria	Firmicutes	Clostridia	Clostridiales	Clostridiaceae	Clostridium_sensu_stricto_12	NA
ZOTU239	0.842575	0.00138382	0.16652	0.412353	-0.24087	0.398943	-0.0567699	0.797081	0.563828	0.0233056	0.168423	0.530174	0.0572954	0.834276	-0.322192	0.283868	Bacteria	Proteobacteria	Gammaproteobacteria	KF-JG30-C25	KF-JG30-C25	KF-JG30-C25	NA
ZOTU2396	0.294831	0.081138	0.140648	0.663262	0.0378587	0.869374	0.421854	0.0512051	0.539875	0.0899253	0.71355	0.00883839	0.872291	0.00759158	-0.0644046	0.843769	Bacteria	Desulfobacterota	Desulfuromonadia	Geobacterales	Geobacteraceae	NA	NA
ZOTU24	2.27083	1.27524e-06	2.13645	3.4116e-11	1.1403	0.0604397	1.1508	0.0327953	-0.48452	0.356594	-0.249921	0.575041	0.142671	0.797199	0.223649	0.438634	Bacteria	Proteobacteria	Gammaproteobacteria	Burkholderiales	Comamonadaceae	NA	NA
ZOTU241	NA	NA	-0.233044	0.399351	-0.035097	0.770217	0.497143	0.0896425	0.216975	0.354924	1.26468	0.00337627	0.130129	0.743554	0.3521	0.322012	Bacteria	Firmicutes	Clostridia	Clostridiales	Clostridiaceae	Clostridium_sensu_stricto_1	NA
ZOTU2411	0.0918209	0.768664	0.258737	0.358285	-0.29012	0.487259	-0.0294961	0.934801	-0.455376	0.134549	-0.937872	0.00131727	-0.538372	0.208066	-0.506397	0.0821731	Bacteria	Myxococcota	Polyangia	mle1-27	mle1-27	mle1-27	uncultured_bacterium
ZOTU2427	NA	NA	-0.134005	0.372554	-0.0928593	0.686771	0.561121	0.027373	-0.733656	0.00149102	-0.642858	0.0253522	0.426009	0.343541	-0.630425	0.039718	Bacteria	Proteobacteria	Gammaproteobacteria	Pseudomonadales	Moraxellaceae	uncultured	metagenome
ZOTU2438	0.511721	0.0626915	-0.150727	0.478494	NA	NA	NA	NA	-0.988558	0.00385502	-0.808013	0.00146158	-0.129939	0.712564	-0.170951	0.208907	Bacteria	Bdellovibrionota	Oligoflexia	0319-6G20	0319-6G20	0319-6G20	marine_metagenome
ZOTU2441	NA	NA	-0.181952	0.2181	NA	NA	-0.0601055	0.813678	NA	NA	0.112811	0.731977	NA	NA	0.766462	9.80683e-05	Bacteria	Firmicutes	Bacilli	Bacillales	Bacillaceae	Bacillus	NA
ZOTU2462	NA	NA	-0.0752072	0.764452	NA	NA	0.415874	0.0787762	0.00111923	0.99108	0.672816	0.000750331	-0.250229	0.276642	-0.0189003	0.940557	Bacteria	Sva0485	Sva0485	Sva0485	Sva0485	Sva0485	NA
ZOTU2469	0.369078	0.219826	0.159244	0.673493	1.09416	0.00179901	0.531329	0.0865091	NA	NA	-0.132035	0.420708	NA	NA	NA	NA	Bacteria	Myxococcota	Polyangia	Polyangiales	Phaselicystidaceae	Phaselicystis	uncultured_bacterium
ZOTU2491	NA	NA	-0.331265	0.06261	-0.00130824	0.99317	0.523246	0.0238711	0.216975	0.315796	-1.10116	0.00210215	0.403365	0.302755	-0.128228	0.450913	Bacteria	Desulfobacterota	Desulfobaccia	Desulfobaccales	Desulfobaccaceae	Desulfobacca	uncultured_bacterium
ZOTU250	-0.141565	0.609669	-0.17467	0.476475	-0.455244	0.30295	-0.316657	0.014974	-1.0631	0.00496493	-0.140063	0.552668	-0.0940431	0.639832	-0.0650687	0.714163	Bacteria	Proteobacteria	Alphaproteobacteria	Rhizobiales	Beijerinckiaceae	Methylosinus	Methylosinus_trichosporium
ZOTU253	0.147865	0.567226	-0.0456357	0.874136	-0.273614	0.308519	0.596638	0.00266591	-0.386711	0.272309	0.754371	0.0211669	-0.0267936	0.953665	0.320009	0.0281013	Bacteria	Firmicutes	Clostridia	Clostridiales	Clostridiaceae	Clostridium_sensu_stricto_1	NA
ZOTU2547	0.487748	0.0428783	NA	NA	NA	NA	-0.248586	0.1753	-0.967838	0.00803419	-0.408997	0.23202	0.252107	0.21312	-0.180767	0.401984	Bacteria	Proteobacteria	Gammaproteobacteria	Methylococcales	Methylococcaceae	Candidatus_Methylospira	uncultured_bacterium
ZOTU2548	NA	NA	NA	NA	NA	NA	-0.201661	0.561338	-2.40731	9.31891e-05	-1.62184	0.0129574	0.148801	0.757663	NA	NA	Bacteria	Proteobacteria	Gammaproteobacteria	Enterobacterales	Erwiniaceae	NA	NA
ZOTU2550	NA	NA	0.384915	0.157172	0.114216	0.172746	0.794991	0.00278113	0.0588815	0.76052	0.423703	0.203248	-0.302061	0.173845	-0.334794	0.256899	Bacteria	Bacteroidota	Bacteroidia	Cytophagales	Microscillaceae	OLB12	uncultured_bacterium
ZOTU2562	NA	NA	-0.249529	0.206159	NA	NA	0.0727019	0.785122	-0.172168	0.136643	0.170259	0.608613	0.497103	0.0982265	0.8298	0.0025305	Bacteria	Nitrospirota	4-29-1	4-29-1	4-29-1	4-29-1	uncultured_bacterium
ZOTU2567	NA	NA	-0.181952	0.339031	NA	NA	0.0838296	0.593778	NA	NA	1.31532	6.86722e-05	NA	NA	0.874784	0.000217211	Bacteria	Firmicutes	Clostridia	Peptostreptococcales-Tissierellales	Peptostreptococcaceae	Sporacetigenium	uncultured_bacterium
ZOTU2595	0.0691598	0.858219	0.0698858	0.797408	-0.765158	0.00496347	0.0838296	0.697821	-0.172168	0.490444	-0.0886481	0.723395	0.279686	0.476684	-0.0162599	0.947663	Bacteria	Acidobacteriota	Holophagae	Subgroup_7	Subgroup_7	Subgroup_7	Acidobacteria_bacterium
ZOTU2602	NA	NA	0.0153086	0.942927	0.056454	0.443071	0.768506	0.000938167	0.034908	0.757902	-0.378858	0.22846	-0.20003	0.438231	-0.0941191	0.689635	Bacteria	Bacteroidota	Bacteroidia	Chitinophagales	Chitinophagaceae	Terrimonas	NA
ZOTU2651	0.0299928	0.852587	0.280147	0.285144	-0.19319	0.332553	-0.114397	0.557297	0.0588815	0.699221	0.988886	3.5287e-05	0.296078	0.267689	0.0415023	0.868251	Bacteria	Myxococcota	Polyangia	MidBa8	MidBa8	MidBa8	uncultured_Myxococcales
ZOTU2652	0.406627	0.200759	0.116675	0.649988	0.28682	0.295526	-0.478322	0.0612027	-0.151339	0.63549	-0.0884313	0.562472	0.978538	0.00281798	-0.281098	0.0409551	Bacteria	Spirochaetota	Spirochaetia	Spirochaetales	Spirochaetaceae	uncultured	uncultured_bacterium
ZOTU2662	-0.0311713	0.877112	0.10686	0.564729	-0.284741	0.101826	0.0500408	0.474565	-0.800862	0.00178542	-0.0982466	0.593242	0.730732	0.0709889	0.477651	0.0283379	Bacteria	Bacteroidota	Bacteroidia	Bacteroidales	SB-5	SB-5	uncultured_soil
ZOTU2669	0.800973	0.00781653	-0.291652	0.413128	-0.530984	0.081946	-0.551689	0.238246	-0.379243	0.161038	0.410486	0.100056	-0.105218	0.380847	NA	NA	Bacteria	Proteobacteria	Gammaproteobacteria	Methylococcales	Methylococcaceae	Methylocaldum	uncultured_bacterium
ZOTU2673	0.628558	0.00973085	0.256173	0.299419	-0.245203	0.491043	-1.12288	0.00598085	NA	NA	0.127424	0.50091	-0.0241422	0.945155	NA	NA	Bacteria	Bacteroidota	Bacteroidia	Bacteroidales	Bacteroidetes_BD2-2	Bacteroidetes_BD2-2	uncultured_prokaryote
ZOTU2681	NA	NA	-0.0272602	0.858333	NA	NA	0.615595	0.00675666	-0.124221	0.459553	-0.135849	0.70426	0.342673	0.278789	0.001687	0.99488	Bacteria	Proteobacteria	Gammaproteobacteria	Burkholderiales	Nitrosomonadaceae	MND1	NA
ZOTU2686	-0.0889336	0.658517	-0.048867	0.850823	0.180759	0.321646	-0.0590703	0.850227	0.195349	0.526487	-0.519676	0.122945	0.891428	0.000812605	0.0840711	0.745461	Bacteria	Bacteroidota	Ignavibacteria	Ignavibacteriales	BSV40	BSV40	uncultured_bacterium
ZOTU2688	0.0451863	0.773661	0.36057	0.0998979	0.056454	0.764966	0.34632	0.122526	-1.5304	0.000157429	-0.559527	0.106757	-0.34497	0.386252	NA	NA	Bacteria	Bacteroidota	Bacteroidia	Bacteroidales	SB-5	SB-5	uncultured_bacterium
ZOTU2695	0.555163	0.159998	0.0918554	0.779835	-0.711738	0.00061942	-0.924012	0.00293856	0.206218	0.419528	0.209253	0.409975	0.192833	0.410424	0.309742	0.264372	Bacteria	Myxococcota	Myxococcia	Myxococcales	Anaeromyxobacteraceae	Anaeromyxobacter	NA
ZOTU2711	NA	NA	0.0490974	0.738428	NA	NA	-0.112118	0.517853	-0.124221	0.513755	-0.792219	0.0093044	-0.265888	0.397554	-0.308473	0.288607	Bacteria	Actinobacteriota	Actinobacteria	Micrococcales	Intrasporangiaceae	Terrabacter	NA
ZOTU2721	NA	NA	0.455998	0.0416575	0.214547	0.234806	NA	NA	0.304523	0.328054	-0.277966	0.357744	0.239895	0.569156	-0.805395	0.000452277	Bacteria	Myxococcota	Polyangia	Polyangiales	Polyangiaceae	Minicystis	NA
ZOTU2728	NA	NA	-0.200547	0.220497	-0.0590705	0.422225	-0.0526378	0.832712	-0.0904318	0.575556	0.101103	0.772181	-0.688737	0.0918525	-0.671275	0.00479777	Bacteria	Myxococcota	Polyangia	Polyangiales	BIrii41	BIrii41	NA
ZOTU2746	-0.277414	0.125615	-0.764011	0.000324419	-0.0430395	0.906135	-0.490979	0.0615999	0.221041	0.481319	0.393874	0.282017	0.321439	0.456421	-0.353018	0.0612107	Bacteria	Proteobacteria	Gammaproteobacteria	Burkholderiales	Methylophilaceae	Methylotenera	NA
ZOTU2783	NA	NA	-0.00866486	0.920563	-0.171564	0.405183	0.151407	0.462418	0.0250927	0.863948	-0.517803	0.0677776	-0.236002	0.456352	-0.659093	0.00966477	Bacteria	Actinobacteriota	MB-A2-108	MB-A2-108	MB-A2-108	MB-A2-108	uncultured_soil
ZOTU2798	-0.146696	0.430513	-0.263687	0.15597	-0.588746	0.129746	-0.200844	0.576686	-0.392089	0.137591	-0.636376	0.129771	-0.643959	0.0975115	-0.901289	4.09072e-05	Bacteria	Desulfobacterota	Syntrophorhabdia	Syntrophorhabdales	Syntrophorhabdaceae	Syntrophorhabdus	NA
ZOTU2823	NA	NA	0.164622	0.306925	NA	NA	0.825939	0.000175493	NA	NA	0.0621053	0.849446	0.0519543	0.578465	-0.286733	0.347596	Bacteria	Myxococcota	Polyangia	Haliangiales	Haliangiaceae	Haliangium	NA
ZOTU2839	0.12561	0.552716	0.707205	0.0947086	0.610103	0.00999838	0.321473	0.301835	NA	NA	0.184815	0.530376	-0.0536573	0.811551	0.103939	0.697049	Bacteria	Proteobacteria	Gammaproteobacteria	Burkholderiales	Rhodocyclaceae	NA	NA
ZOTU284	0.844334	0.00949969	-0.342753	0.106308	-0.0960916	0.737328	-0.13008	0.373735	0.0110609	0.948766	0.0081049	0.975839	0.00835528	0.974535	-0.453257	0.00312773	Bacteria	Bacteroidota	Bacteroidia	Bacteroidales	SB-5	SB-5	uncultured_soil
ZOTU2846	-0.536873	0.0239999	-0.144761	0.658389	NA	NA	NA	NA	0.0663492	0.820685	-0.502582	0.140231	0.99127	0.00874935	-0.640888	0.00898991	Bacteria	Proteobacteria	Gammaproteobacteria	Xanthomonadales	Xanthomonadaceae	Arenimonas	NA
ZOTU2856	NA	NA	-0.186018	0.401183	-0.00130824	0.989086	0.674326	0.00761436	0.0588815	0.699221	0.448549	0.18144	0.209126	0.298062	0.0725723	0.823932	Bacteria	Chloroflexi	Dehalococcoidia	GIF3	GIF3	GIF3	uncultured_bacterium
ZOTU2879	0.883987	0.000848607	1.3071	9.63661e-06	0.605571	0.100942	1.0114	0.016338	-0.166789	0.526849	-0.0582821	0.87211	0.335101	0.185847	-0.180767	0.4631	Bacteria	Desulfobacterota	Desulfobulbia	Desulfobulbales	Desulfocapsaceae	NA	NA
ZOTU2890	0.0451863	0.339615	0.187283	0.361494	NA	NA	0.165565	0.348839	NA	NA	-0.311383	0.129935	-0.274421	0.317123	-0.731033	0.00615737	Bacteria	Actinobacteriota	Acidimicrobiia	uncultured	uncultured	uncultured	metagenome
ZOTU2903	NA	NA	-0.118811	0.540111	-0.370543	0.0377285	0.689863	0.000650583	-0.0174761	0.922045	-0.582105	0.0324643	0.00605535	0.986142	-0.00945628	0.971107	Bacteria	NA	NA	NA	NA	NA	NA
ZOTU2909	NA	NA	0.130833	0.482564	0.056454	0.648522	0.783132	0.0056457	0.00111923	0.99108	0.174877	0.519952	-0.200591	0.452715	0.317502	0.172792	Bacteria	Chloroflexi	Anaerolineae	SJA-15	SJA-15	SJA-15	uncultured_bacterium
ZOTU2914	NA	NA	0.00115039	0.994823	-0.295172	0.204494	-0.239176	0.425607	-0.740069	0.00210442	0.0132468	0.974577	-0.473977	0.369782	-0.131784	0.597993	Bacteria	Bacteroidota	Bacteroidia	Bacteroidales	SB-5	SB-5	NA
ZOTU2917	NA	NA	-0.157978	0.298016	NA	NA	-0.29522	0.159402	-0.297507	0.441515	-0.775037	0.00786558	0.488004	0.213156	-0.0682728	0.805677	Bacteria	Bacteroidota	Bacteroidia	Sphingobacteriales	env.OPS_17	env.OPS_17	NA
ZOTU2924	0.2788	0.182494	NA	NA	0.995176	0.0805021	1.1282	0.000512811	NA	NA	NA	NA	NA	NA	NA	NA	Bacteria	Acidobacteriota	Acidobacteriae	Bryobacterales	Bryobacteraceae	Bryobacter	NA
ZOTU293	NA	NA	NA	NA	NA	NA	NA	NA	-0.0852302	0.815723	0.734864	0.00873269	-0.387157	0.309811	-0.200227	0.525596	Bacteria	Proteobacteria	Gammaproteobacteria	Burkholderiales	Burkholderiaceae	Burkholderia-Caballeronia-Paraburkholderia	NA
ZOTU2941	NA	NA	NA	NA	NA	NA	NA	NA	0.510223	0.0846675	0.706439	0.0294527	0.362465	0.146298	0.719807	0.00289619	Bacteria	Actinobacteriota	Actinobacteria	Micrococcales	Microbacteriaceae	Rhodoluna	Rhodoluna_lacicola
ZOTU2949	-0.234845	0.372709	-0.828404	0.000976896	0.406152	0.0774071	0.112042	0.74481	0.250764	0.295501	0.149288	0.612001	0.133474	0.731095	-0.0216382	0.907169	Bacteria	Proteobacteria	Gammaproteobacteria	Burkholderiales	Sulfuricellaceae	Ferritrophicum	uncultured_bacterium
ZOTU2950	NA	NA	0.18541	0.532592	0.13819	0.359669	0.805487	0.00622764	NA	NA	0.554421	0.0950239	NA	NA	-0.281098	0.237992	Bacteria	Verrucomicrobiota	Verrucomicrobiae	Pedosphaerales	Pedosphaeraceae	Pedosphaeraceae	NA
ZOTU2955	1.05973	5.07805e-05	0.261768	0.376323	-0.154687	0.520143	-0.204982	0.148685	-0.344142	0.248922	0.0848555	0.485992	-0.223323	0.58794	0.00233535	0.965436	Bacteria	Spirochaetota	Spirochaetia	Spirochaetales	Spirochaetaceae	GWE2-31-10	uncultured_bacterium
ZOTU296	0.303497	0.363694	0.971981	4.10279e-05	0.0560263	0.807522	-0.0445051	0.854372	-0.0310456	0.853998	0.300569	0.398341	0.234458	0.287187	-0.5485	0.00911142	Bacteria	Spirochaetota	Spirochaetia	Spirochaetales	Spirochaetaceae	uncultured	uncultured_bacterium
ZOTU2965	NA	NA	-0.0478318	0.784429	-0.0590705	0.422225	-0.257366	0.215107	0.181191	0.558904	-0.100811	0.72823	-1.29694	0.00278914	-0.320265	0.296613	Bacteria	Bacteroidota	Bacteroidia	Bacteroidales	Paludibacteraceae	Paludibacter	NA
ZOTU297	1.47582	0.00103883	0.661069	0.00199504	0.454034	0.276839	0.395082	0.102943	0.672473	0.0138734	0.588399	0.00181777	0.773673	0.0111715	0.258883	0.320725	Bacteria	Desulfobacterota	Desulfuromonadia	Geobacterales	Geobacteraceae	uncultured	NA
ZOTU2973	NA	NA	-0.234336	0.309811	-0.0590705	0.422225	0.00153341	0.99581	-0.0664583	0.645785	0.154428	0.608719	0.772812	0.00543271	1.12154	1.13425e-05	Bacteria	Desulfobacterota	Desulfobulbia	Desulfobulbales	Desulfocapsaceae	Desulfopila	uncultured_bacterium
ZOTU2974	0.102949	0.327766	0.0349391	0.91984	-0.126648	0.523836	0.96327	0.00402213	0.208195	0.1211	0.110141	0.670901	0.0616437	0.843395	-0.129031	0.626242	Bacteria	Proteobacteria	Gammaproteobacteria	Burkholderiales	Rhodocyclaceae	uncultured	NA
ZOTU2976	NA	NA	0.0362515	0.878726	NA	NA	-0.084079	0.720806	NA	NA	0.596999	0.114937	0.0776368	0.725171	-0.773325	0.000654059	Bacteria	Acidobacteriota	Acidobacteriae	Solibacterales	Solibacteraceae	Candidatus_Solibacter	uncultured_soil
ZOTU2990	NA	NA	-0.0664271	0.674575	NA	NA	0.738845	0.00162578	NA	NA	0.353759	0.29509	0.192219	0.372551	0.199596	0.45221	Bacteria	Myxococcota	Myxococcia	Myxococcales	Myxococcaceae	KD3-10	metagenome
ZOTU2996	NA	NA	0.350462	0.192138	0.218613	0.315814	0.121724	0.628629	0.232168	0.24196	0.749022	0.00755279	0.0356611	0.888979	-0.0838375	0.710964	Bacteria	Desulfobacterota	Desulfuromonadia	Geobacterales	Geobacteraceae	NA	NA
ZOTU3	0.302444	0.265695	-0.366658	0.0602992	-0.740952	0.000267387	-0.695197	1.78794e-05	-0.0129301	0.928359	-0.0178854	0.911288	0.00219101	0.99172	-0.123788	0.33577	Bacteria	Proteobacteria	Gammaproteobacteria	Burkholderiales	Gallionellaceae	Sideroxydans	NA
ZOTU3016	NA	NA	0.356504	0.165168	0.248336	0.165106	0.22098	0.391209	0.0926703	0.412777	-0.217648	0.516646	0.0397938	0.885298	-0.727528	0.0054935	Bacteria	Chloroflexi	Anaerolineae	SJA-15	SJA-15	SJA-15	uncultured_bacterium
ZOTU3019	NA	NA	0.0153086	0.95429	0.056454	0.591979	0.0350851	0.881101	NA	NA	-0.338447	0.265226	0.642604	0.00261928	-0.016924	0.959255	Bacteria	Verrucomicrobiota	Lentisphaeria	Oligosphaerales	Lenti-02	Lenti-02	metagenome
ZOTU3028	NA	NA	-0.249529	0.303832	NA	NA	0.231053	0.414312	NA	NA	0.682792	0.00377247	NA	NA	0.201943	0.385057	Bacteria	Spirochaetota	Spirochaetia	Spirochaetales	Spirochaetaceae	Spirochaeta	uncultured_bacterium
ZOTU3033	0.387654	0.215024	-0.08737	0.752752	-0.848206	0.000176717	-0.861423	0.0029942	0.0730398	0.82929	0.021715	0.93875	0.658724	0.0957308	-0.0314534	0.82226	Bacteria	Myxococcota	Myxococcia	Myxococcales	Anaeromyxobacteraceae	Anaeromyxobacter	uncultured_bacterium
ZOTU305	-0.288541	0.225453	0.152969	0.52124	0.152071	0.552032	0.192442	0.108383	-0.754262	0.00900636	-0.202764	0.349869	-0.0499337	0.85635	-0.103122	0.655385	Bacteria	Proteobacteria	Gammaproteobacteria	Burkholderiales	SC-I-84	SC-I-84	NA
ZOTU3065	-0.573295	0.056495	0.10686	0.196298	0.00747181	0.979943	-0.17563	0.460364	-0.416434	0.294424	-0.132035	0.623372	0.987508	0.00901905	0.00233535	0.987081	Bacteria	Bacteroidota	Bacteroidia	Bacteroidales	Bacteroidetes_BD2-2	Bacteroidetes_BD2-2	uncultured_prokaryote
ZOTU3066	NA	NA	-0.157978	0.361716	-0.211414	0.568932	-0.762195	0.00130036	0.0250927	0.897274	-0.319852	0.242438	0.025414	0.95012	0.205989	0.565166	Bacteria	Proteobacteria	Gammaproteobacteria	Burkholderiales	Chromobacteriaceae	Vogesella	NA
ZOTU3081	0.352118	0.345497	0.0916662	0.663261	-1.7075	0.000190168	-0.909906	0.00960583	NA	NA	0.421337	0.214235	-0.5241	0.125046	0.00233535	0.980895	Bacteria	Proteobacteria	Gammaproteobacteria	Burkholderiales	Rhodocyclaceae	Candidatus_Accumulibacter	NA
ZOTU3094	NA	NA	0.198411	0.212969	NA	NA	NA	NA	-0.0326695	0.897124	0.987316	0.00328475	0.0467402	0.853542	0.564487	0.0194957	Bacteria	Actinobacteriota	Actinobacteria	Frankiales	Sporichthyaceae	hgcI_clade	uncultured_bacterium
ZOTU3096	NA	NA	0.130833	0.467131	NA	NA	-0.181008	0.303038	0.116644	0.531066	0.573017	0.0694441	0.587634	0.0793014	0.620417	0.00839953	Bacteria	Proteobacteria	Gammaproteobacteria	Burkholderiales	Burkholderiaceae	Polynucleobacter	NA
ZOTU3098	0.118142	0.692038	0.101481	0.592846	-0.359597	0.286961	-0.123246	0.668433	-0.138379	0.489981	NA	NA	0.978345	0.00206797	-0.262502	0.101255	Bacteria	Acidobacteriota	Holophagae	Holophagales	Holophagaceae	Geothrix	NA
ZOTU3115	NA	NA	-0.0904006	0.588141	0.0902428	0.378844	0.73781	0.00727949	-0.0228543	0.864878	-0.182281	0.695588	-0.0102096	0.969203	0.225896	0.526329	Bacteria	Verrucomicrobiota	Verrucomicrobiae	Pedosphaerales	Pedosphaeraceae	ADurb.Bin063-1	NA
ZOTU3120	-0.377745	0.17209	-0.108996	0.637824	-0.108053	0.671868	-0.214797	0.34334	-0.491324	0.166097	-0.406925	0.245863	-0.828271	0.000328401	-0.155758	0.329285	Bacteria	Proteobacteria	Alphaproteobacteria	Ferrovibrionales	Ferrovibrionaceae	Ferrovibrio	Ferrovibrio_denitrificans
ZOTU3133	0.322289	0.266421	-0.230934	0.299935	0.171979	0.20197	-0.0415102	0.796301	-0.789972	0.00104227	-0.0924972	0.762096	-0.289973	0.458598	-0.0554269	0.671649	Bacteria	Chloroflexi	Chloroflexia	Chloroflexales	Roseiflexaceae	uncultured	uncultured_bacterium
ZOTU3165	NA	NA	-0.0326384	0.812855	NA	NA	1.1661	8.12905e-05	NA	NA	-0.220185	0.598121	-0.00884808	0.951168	0.467835	0.139959	Bacteria	Verrucomicrobiota	Kiritimatiellae	WCHB1-41	WCHB1-41	WCHB1-41	NA
ZOTU3186	NA	NA	0.119706	0.556769	0.61454	0.0214575	0.46079	0.0703357	NA	NA	-0.0668054	0.835006	0.300758	0.427282	-0.850306	0.00834046	Bacteria	Proteobacteria	Gammaproteobacteria	Burkholderiales	Oxalobacteraceae	uncultured	NA
ZOTU3191	0.227624	0.51541	0.813224	0.00493939	0.0250128	0.927613	-0.0745015	0.819429	0.0633185	0.837552	0.304777	0.448429	0.458617	0.0394184	-0.00513233	0.984749	Bacteria	Acidobacteriota	Holophagae	Subgroup_7	Subgroup_7	Subgroup_7	Acidobacteria_bacterium
ZOTU3206	0.887389	0.00100909	-0.00866486	0.966503	0.401567	0.333869	-0.261709	0.28706	-0.00832482	0.977906	0.0848555	0.761997	0.0740797	0.820916	NA	NA	Bacteria	Myxococcota	Polyangia	Polyangiales	Phaselicystidaceae	Phaselicystis	uncultured_bacterium
ZOTU3208	0.0212128	0.867903	0.0828862	0.683697	NA	NA	0.141592	0.484425	-0.239745	0.292715	-1.05274	0.000712997	-0.10905	0.618133	-0.193423	0.533316	Bacteria	Desulfobacterota	Desulfobacteria	Desulfatiglandales	Desulfatiglandaceae	Desulfatiglans	uncultured_soil
ZOTU3212	NA	NA	0.140648	0.493469	-0.00130824	0.988126	0.970537	0.00449681	NA	NA	-0.0133658	0.949033	0.350305	0.0989843	-0.292225	0.319514	Bacteria	Desulfobacterota	uncultured	uncultured	uncultured	uncultured	NA
ZOTU323	-0.0965409	0.827525	0.0687279	0.824503	-0.0963109	0.82419	-0.242172	0.32632	-1.20308	0.00307453	-0.611261	0.0705785	-0.0332421	0.93708	-0.493552	0.00677047	Bacteria	Proteobacteria	Alphaproteobacteria	Rhizobiales	Hyphomicrobiaceae	Hyphomicrobium	NA
ZOTU3242	-0.0703383	0.469593	-0.0664271	0.620487	NA	NA	0.0260673	0.852142	0.443681	0.0528078	-0.747254	0.00501474	0.459558	0.11735	0.307375	0.130096	Bacteria	Actinobacteriota	Actinobacteria	Corynebacteriales	Mycobacteriaceae	Mycobacterium	NA
ZOTU3251	-0.439147	0.136046	-0.318265	0.146346	-0.0928593	0.563362	-0.598561	0.00281953	0.237547	0.434915	0.00746271	0.978519	0.529494	0.0354848	0.348909	0.029629	Bacteria	Proteobacteria	Gammaproteobacteria	Methylococcales	Methylococcaceae	Methylocaldum	uncultured_bacterium
ZOTU3255	NA	NA	0.847013	0.00113903	NA	NA	-0.248586	0.365157	NA	NA	-0.192943	0.575467	0.260135	0.172762	0.142531	0.711748	Bacteria	Proteobacteria	Gammaproteobacteria	Burkholderiales	Nitrosomonadaceae	DSSD61	uncultured_bacterium
ZOTU3258	-0.0223912	0.939137	-0.300878	0.359754	-1.1526	0.000213789	-0.38531	0.180191	0.363257	0.133714	-0.0204623	0.941268	-0.291381	0.442069	0.0938864	0.628538	Bacteria	Myxococcota	Polyangia	Polyangiales	BIrii41	BIrii41	uncultured_soil
ZOTU3293	NA	NA	-0.191767	0.349267	NA	NA	0.6321	0.00253658	-0.103278	0.581606	0.878894	0.0227145	NA	NA	-0.290913	0.230882	Bacteria	Verrucomicrobiota	Verrucomicrobiae	Pedosphaerales	Pedosphaeraceae	Pedosphaeraceae	uncultured_bacterium
ZOTU3298	NA	NA	NA	NA	-0.29012	0.171319	-0.465477	0.125779	0.116644	0.437561	-0.0404843	0.795643	-1.17606	0.0283352	-0.758063	0.00346889	Bacteria	Bacteroidota	Bacteroidia	Bacteroidales	Marinilabiliaceae	[Cytophaga]_xylanolytica_group	uncultured_bacterium
ZOTU3337	NA	NA	NA	NA	NA	NA	NA	NA	0.139305	0.686209	0.069662	0.733717	-1.4053	0.00472117	NA	NA	Bacteria	Patescibacteria	Saccharimonadia	Saccharimonadales	Saccharimonadales	Saccharimonadales	uncultured_bacterium
ZOTU334	1.14417	0.000856947	0.573779	0.00164341	0.423948	0.187259	0.485972	0.0374866	0.644409	0.0170773	0.451883	0.0632811	0.673606	0.0012987	-0.0229218	0.881293	Bacteria	Desulfobacterota	Desulfuromonadia	Geobacterales	Geobacteraceae	uncultured	NA
ZOTU3350	0.679259	0.000316706	0.183217	0.245844	0.228428	0.50073	-0.272559	0.0583611	-0.575191	0.0283319	-0.189798	0.456693	-0.0885384	0.801892	-0.286476	0.127967	Bacteria	Spirochaetota	Spirochaetia	Spirochaetales	Spirochaetaceae	Treponema	uncultured_Spirochaetaceae
ZOTU336	0.126922	0.447698	-0.119121	0.727945	0.0160783	0.958153	0.649682	0.00462667	0.24245	0.526668	0.889493	0.0329904	0.71198	0.205807	0.734487	0.00363822	Bacteria	Firmicutes	Clostridia	Clostridiales	Clostridiaceae	Clostridium_sensu_stricto_1	NA
ZOTU3367	NA	NA	NA	NA	0.056454	0.443071	-0.22999	0.30546	0.457839	0.0164426	-0.0717088	0.817091	-0.911775	0.000465505	-0.0368316	0.891543	Bacteria	Chloroflexi	Anaerolineae	SJA-15	SJA-15	SJA-15	NA
ZOTU3369	NA	NA	0.646351	0.0209858	NA	NA	-0.123246	0.594054	NA	NA	-0.818492	0.00821948	0.0142585	0.964756	0.128513	0.641611	Bacteria	Proteobacteria	Gammaproteobacteria	Burkholderiales	Rhodocyclaceae	NA	NA
ZOTU3375	0.502941	0.0603279	0.601434	0.0071775	0.0324805	0.880561	-0.0130997	0.957504	0.263393	0.494186	-0.314473	0.332495	-0.450237	0.239353	-0.146978	0.418431	Bacteria	Desulfobacterota	Desulfovibrionia	Desulfovibrionales	Desulfovibrionaceae	Desulfovibrio	NA
ZOTU3376	NA	NA	-0.154401	0.517498	NA	NA	-0.084079	0.578619	NA	NA	1.07481	0.00040177	NA	NA	-0.125	0.500363	Bacteria	Chloroflexi	NLS2-31	NLS2-31	NLS2-31	NLS2-31	uncultured_bacterium
ZOTU3384	NA	NA	-0.149198	0.594627	NA	NA	0.0740143	0.747611	NA	NA	1.14286	0.000240901	-0.182313	0.355863	0.610087	0.0477486	Bacteria	Firmicutes	Clostridia	Peptostreptococcales-Tissierellales	Peptostreptococcaceae	Peptostreptococcaceae	NA
ZOTU3402	0.252262	0.0971446	0.332531	0.0989722	0.0662693	0.67871	-0.145907	0.60003	-0.00316335	0.993024	-0.773386	0.00770217	0.137992	0.568998	-0.579724	0.0284256	Bacteria	Bacteroidota	Ignavibacteria	Ignavibacteriales	BSV40	BSV40	uncultured_bacterium
ZOTU3415	NA	NA	NA	NA	NA	NA	NA	NA	NA	NA	-0.0374537	0.930124	0.0519543	0.578465	-0.815685	0.0042735	Bacteria	Myxococcota	Polyangia	Polyangiales	Eel-36e1D6	Eel-36e1D6	NA
ZOTU3445	0.12561	0.71664	-0.0326384	0.912055	-0.231045	0.386003	-0.941733	0.000224874	-0.0230435	0.946917	0.251729	0.366143	-0.126153	0.571726	NA	NA	Bacteria	Myxococcota	Myxococcia	Myxococcales	Myxococcaceae	Archangium	NA
ZOTU3446	0.58442	0.0457728	-0.100216	0.428262	0.108001	0.717577	-0.248215	0.434134	0.958855	0.00692261	0.176406	0.378546	0.270396	0.330707	NA	NA	Bacteria	Bacteroidota	Bacteroidia	Bacteroidales	Bacteroidetes_BD2-2	Bacteroidetes_BD2-2	uncultured_prokaryote
ZOTU3449	NA	NA	-0.0576471	0.816703	NA	NA	0.395302	0.170242	-0.0904318	0.424156	0.34801	0.236695	-0.58689	0.00745712	0.361755	0.247356	Bacteria	Chloroflexi	Dehalococcoidia	RBG-13-46-9	RBG-13-46-9	RBG-13-46-9	uncultured_bacterium
ZOTU3456	0.781937	0.010115	-0.0458555	0.862397	-0.284741	0.196377	-0.831813	0.00203718	0.274737	0.225117	-0.00717038	0.983633	NA	NA	-0.290913	0.255069	Bacteria	Nitrospirota	4-29-1	4-29-1	4-29-1	4-29-1	uncultured_bacterium
ZOTU3459	0.224906	0.553676	-0.132846	0.656515	-1.02904	0.00108552	-0.512362	0.163396	-0.378208	0.359186	-0.48063	0.169255	0.398555	0.274423	-0.104409	0.635222	Bacteria	Proteobacteria	Gammaproteobacteria	Burkholderiales	Rhodocyclaceae	uncultured	NA
ZOTU346	-0.0889336	0.739248	-0.00269827	0.993539	0.13819	0.526628	0.174159	0.462863	-0.881522	0.00214555	-0.0129784	0.94644	0.750028	0.0474911	-0.0572651	0.760134	Bacteria	Proteobacteria	Gammaproteobacteria	Burkholderiales	SC-I-84	SC-I-84	NA
ZOTU3461	0.136737	0.177347	NA	NA	0.205767	0.0858248	0.0686361	0.729518	-0.437005	0.072831	0.148793	0.616072	0.917882	0.000782617	0.0547194	0.850952	Bacteria	Actinobacteriota	Actinobacteria	Frankiales	Frankiales	Frankiales	uncultured_bacterium
ZOTU3480	NA	NA	-0.0503961	0.860278	-1.05935	0.00625318	0.298617	0.33148	-0.0326695	0.873481	0.11608	0.630345	-0.0503766	0.812593	-0.0881805	0.592063	Bacteria	Proteobacteria	Gammaproteobacteria	Burkholderiales	Rhodocyclaceae	NA	NA
ZOTU3487	NA	NA	0.0251239	0.824596	NA	NA	0.0260673	0.86958	-0.056643	0.519164	0.0896044	0.797819	0.500901	0.0334096	0.841318	0.000155884	Bacteria	Dependentiae	Babeliae	Babeliales	Babeliales	Babeliales	uncultured_bacterium
ZOTU3492	0.0868343	0.8128	-0.190732	0.408096	-0.721554	0.00528253	-0.473221	0.00820127	0.199415	0.442097	-0.0860837	0.748459	0.11099	0.679381	-0.0652422	0.75822	Bacteria	Myxococcota	Myxococcia	Myxococcales	Myxococcaceae	uncultured	uncultured_bacterium
ZOTU3493	NA	NA	0.0828862	0.599151	NA	NA	-0.0458532	0.829676	0.939224	0.00120195	0.533527	0.129523	-0.306634	0.439131	-0.459763	0.0684457	Bacteria	Desulfobacterota	Desulfuromonadia	Geobacterales	Geobacteraceae	NA	NA
ZOTU3496	NA	NA	-0.0816206	0.70796	-0.043877	0.796673	0.191628	0.525677	-0.114405	0.371389	0.762664	0.00643877	0.144491	0.423942	0.228006	0.288399	Bacteria	Acidobacteriota	Subgroup_22	Subgroup_22	Subgroup_22	Subgroup_22	NA
ZOTU3524	0.149583	0.507047	0.0379698	0.878123	-0.355824	0.304588	-0.729279	0.00575404	-0.124221	0.421133	NA	NA	-0.0153415	0.959658	-0.0554269	0.466582	Bacteria	NA	NA	NA	NA	NA	NA
ZOTU3540	0.39176	0.0307509	-0.0664271	0.729523	-0.445406	0.145087	-0.850588	0.00019399	0.00518508	0.985022	-0.140815	0.516625	-0.11904	0.678694	NA	NA	Bacteria	Spirochaetota	Spirochaetia	Spirochaetales	Spirochaetaceae	uncultured	uncultured_bacterium
ZOTU3559	NA	NA	-0.148163	0.51636	0.0902428	0.378844	-0.0130997	0.9594	NA	NA	0.0781852	0.824661	-0.0696505	0.589388	-0.758389	0.00248046	Bacteria	Myxococcota	Polyangia	UASB-TL25	UASB-TL25	UASB-TL25	uncultured_bacterium
ZOTU3568	-0.128101	0.251735	0.0578774	0.842658	NA	NA	NA	NA	-1.27362	0.00175576	-0.684987	0.10362	NA	NA	NA	NA	Bacteria	Proteobacteria	Alphaproteobacteria	Rickettsiales	SM2D12	SM2D12	NA
ZOTU3570	NA	NA	0.0828862	0.492572	NA	NA	0.381421	0.0846103	0.0588815	0.502787	-0.618602	0.0529744	-0.05749	0.536706	-0.607764	0.00934818	Bacteria	NB1-j	NB1-j	NB1-j	NB1-j	NB1-j	uncultured_proteobacterium
ZOTU3577	NA	NA	NA	NA	NA	NA	0.115271	0.626239	-0.056643	0.624356	-0.39468	0.187416	-0.043968	0.866037	-0.691847	0.00192577	Bacteria	Chloroflexi	Anaerolineae	SJA-15	SJA-15	SJA-15	uncultured_bacterium
ZOTU358	-0.33485	0.371233	-0.096596	0.720082	1.22565	0.00225195	-0.0124513	0.966537	-1.22265	0.0224457	-0.17914	0.72792	0.00192261	0.993713	-0.0804356	0.770588	Bacteria	Proteobacteria	Gammaproteobacteria	Burkholderiales	Comamonadaceae	NA	NA
ZOTU3586	NA	NA	NA	NA	NA	NA	NA	NA	-0.407282	0.160052	0.312719	0.31403	-0.750894	0.00952025	-0.1618	0.577581	Bacteria	Proteobacteria	Gammaproteobacteria	Burkholderiales	Comamonadaceae	NA	NA
ZOTU3594	NA	NA	-0.134005	0.327388	NA	NA	-0.0175367	0.942945	NA	NA	0.0102025	0.978514	0.05104	0.790498	-0.823619	0.00470114	Bacteria	Proteobacteria	Gammaproteobacteria	Burkholderiales	B1-7BS	B1-7BS	NA
ZOTU36	0.412136	0.0774382	-0.0398547	0.861826	0.478175	0.0784706	0.195096	0.433947	0.0182089	0.900468	0.244883	0.324512	0.768679	0.00446802	-0.166141	0.492597	Bacteria	Spirochaetota	Leptospirae	Leptospirales	Leptospiraceae	Leptonema	uncultured_bacterium
ZOTU3601	-0.104127	0.227556	0.332531	0.0527123	NA	NA	-0.157035	0.311621	-0.190763	0.260651	-0.632028	0.00918784	0.135331	0.495856	-0.275348	0.238878	Bacteria	Proteobacteria	Alphaproteobacteria	Caulobacterales	Caulobacteraceae	Phenylobacterium	NA
ZOTU3616	NA	NA	0.00115039	0.995815	-0.00130824	0.980003	0.237209	0.36285	-0.0228543	0.907106	-0.109353	0.656153	-0.239897	0.218964	-0.618262	0.00798711	Bacteria	Proteobacteria	Alphaproteobacteria	Caulobacterales	Caulobacteraceae	Phenylobacterium	NA
ZOTU3617	0.750238	0.00231933	0.424082	0.11803	-0.0590705	0.597411	0.251738	0.306937	0.00111923	0.996855	0.479936	0.0639651	NA	NA	-0.146978	0.260703	Bacteria	Desulfobacterota	Desulfovibrionia	Desulfovibrionales	Desulfovibrionaceae	Desulfovibrio	NA
ZOTU363	1.06352	0.00438731	0.412516	0.129767	0.587518	0.242193	0.0843885	0.766516	0.604916	0.0146146	0.500413	0.0106186	0.643331	0.00462932	0.17833	0.326944	Bacteria	Desulfobacterota	Desulfovibrionia	Desulfovibrionales	Desulfovibrionaceae	Desulfovibrio	NA
ZOTU3631	0.642656	0.00834949	0.0996087	0.698547	-0.0124359	0.966102	-0.605658	0.0518892	0.193001	0.447032	0.118644	0.560314	NA	NA	0.0600976	0.679483	Bacteria	Spirochaetota	Spirochaetia	Spirochaetales	Spirochaetaceae	uncultured	uncultured_bacterium
ZOTU364	0.315916	0.490095	-0.242443	0.204513	-0.930265	0.00289264	-0.261423	0.105805	0.424903	0.070977	0.23747	0.396319	-0.105857	0.684073	-0.103649	0.583738	Bacteria	Proteobacteria	Gammaproteobacteria	Burkholderiales	Gallionellaceae	Gallionella	NA
ZOTU3646	NA	NA	0.371697	0.0910606	NA	NA	0.775	0.000331472	NA	NA	-0.355833	0.257933	NA	NA	-0.151415	0.585688	Bacteria	Verrucomicrobiota	Verrucomicrobiae	Pedosphaerales	Pedosphaeraceae	Pedosphaeraceae	uncultured_bacterium
ZOTU3676	NA	NA	0.130833	0.42855	NA	NA	0.347726	0.307746	NA	NA	-0.224269	0.509572	-0.0500765	0.817068	0.607056	0.00364579	Bacteria	Firmicutes	Clostridia	Christensenellales	Christensenellaceae	uncultured	uncultured_bacterium
ZOTU368	-0.377745	0.0598154	-0.657808	0.00519212	-0.129679	0.613765	0.145991	0.32122	-0.114272	0.701756	0.0528848	0.82277	0.711759	0.00159096	0.108057	0.378171	Bacteria	Proteobacteria	Gammaproteobacteria	Ectothiorhodospirales	Thioalkalispiraceae	Thioalkalispira-Sulfurivermis	NA
ZOTU3681	NA	NA	-0.814419	0.000808248	-0.116833	0.163117	0.392339	0.0347	-0.00613172	0.980066	-0.413596	0.0793671	NA	NA	-0.189547	0.397376	Bacteria	Bacteroidota	Bacteroidia	Bacteroidales	Prolixibacteraceae	BSV13	uncultured_bacterium
ZOTU3697	NA	NA	NA	NA	-0.116833	0.203394	0.141592	0.367359	-0.0326695	0.817863	-0.705809	0.00687811	0.0866071	0.700354	-0.35642	0.185423	Bacteria	Actinobacteriota	Actinobacteria	Propionibacteriales	Nocardioidaceae	Nocardioides	NA
ZOTU37	0.131446	0.612144	-0.0836236	0.713303	0.485808	0.0945581	0.253159	0.24339	0.0808196	0.677072	0.165445	0.418148	0.660835	0.00684778	-0.0901291	0.752251	Bacteria	Spirochaetota	Leptospirae	Leptospirales	Leptospiraceae	Leptonema	uncultured_bacterium
ZOTU370	0.20254	0.505918	0.525665	0.0750531	0.188778	0.739127	0.204732	0.363372	0.555566	0.0642271	NA	NA	1.12004	0.00728719	NA	NA	Bacteria	Myxococcota	Myxococcia	Myxococcales	Vulgatibacteraceae	Vulgatibacter	NA
ZOTU3706	0.140139	0.467715	0.46665	0.0305105	0.195952	0.277477	-0.126648	0.647948	-0.0357002	0.894897	0.769439	0.00406316	0.393809	0.126837	0.324935	0.0108801	Bacteria	Spirochaetota	Spirochaetia	Spirochaetales	Spirochaetaceae	uncultured	NA
ZOTU3708	0.0212128	0.910095	-0.441411	0.0115667	-0.391486	0.0426128	-0.854619	0.000159166	0.034908	0.85085	-0.0477353	0.854605	0.240561	0.252228	-0.175388	0.438546	Bacteria	Myxococcota	Polyangia	mle1-27	mle1-27	mle1-27	uncultured_delta
ZOTU3709	NA	NA	NA	NA	-1.07388	0.0121027	-0.792636	0.0022237	NA	NA	NA	NA	-0.791969	0.0615676	-0.0500487	0.853723	Bacteria	Campilobacterota	Campylobacteria	Campylobacterales	Sulfurospirillaceae	Sulfurospirillum	NA
ZOTU372	-0.0653652	0.860123	-0.640909	0.106484	-0.793623	0.00390796	-0.408769	0.0813723	-0.0910994	0.781635	0.118944	0.616587	0.236203	0.531067	0.0243668	0.917341	Bacteria	Proteobacteria	Gammaproteobacteria	Methylococcales	Methylococcaceae	Methylococcus	uncultured_bacterium
ZOTU3732	NA	NA	0.371698	0.0216933	NA	NA	0.292434	0.247184	NA	NA	1.40073	4.50915e-05	NA	NA	0.555984	0.0284315	Bacteria	Firmicutes	Clostridia	Clostridiales	Clostridiaceae	Clostridium_sensu_stricto_3	Clostridium_hveragerdense
ZOTU3739	NA	NA	-0.0424536	0.822443	NA	NA	0.24005	0.36208	NA	NA	0.922426	0.000516192	NA	NA	-0.0310822	0.921417	Bacteria	Firmicutes	Clostridia	Clostridiales	Clostridiaceae	Clostridium_sensu_stricto_1	NA
ZOTU3741	NA	NA	NA	NA	-0.174595	0.423839	0.199354	0.141697	NA	NA	NA	NA	-1.41705	1.22634e-05	NA	NA	Bacteria	Fibrobacterota	Fibrobacteria	Fibrobacterales	Fibrobacteraceae	possible_genus_06	uncultured_Fibrobacteres
ZOTU3747	NA	NA	NA	NA	NA	NA	NA	NA	-0.346146	0.374952	-1.12146	0.00754834	-0.159521	0.498193	-0.686469	0.0298677	Bacteria	Spirochaetota	Leptospirae	Leptospirales	Leptospiraceae	Turneriella	uncultured_bacterium
ZOTU3758	-0.178612	0.42519	0.245045	0.357629	NA	NA	-0.142876	0.589854	0.21801	0.24107	0.970662	1.28129e-05	0.0388795	0.843975	0.382698	0.0949227	Bacteria	Actinobacteriota	Actinobacteria	Micrococcales	Microbacteriaceae	Rhodoluna	uncultured_bacterium
ZOTU3759	0.374457	0.117714	0.711581	0.00925999	0.190574	0.483959	0.305435	0.213605	0.221041	0.49132	-0.253698	0.334427	-0.0725688	0.793993	-0.500355	0.0349598	Bacteria	Acidobacteriota	Acidobacteriae	AKIW659	AKIW659	AKIW659	uncultured_bacterium
ZOTU3765	0.798185	0.00701166	0.415301	0.0710847	0.625297	0.0866485	0.625316	0.11171	NA	NA	NA	NA	0.282089	0.0425943	NA	NA	Bacteria	Myxococcota	Polyangia	Haliangiales	Haliangiaceae	Haliangium	NA
ZOTU377	0.126397	0.709893	-0.499536	0.0511636	-0.775575	0.0430681	-1.46303	1.57054e-05	-0.063254	0.799458	-0.171308	0.519551	0.553006	0.126966	0.0665444	0.816043	Bacteria	Proteobacteria	Gammaproteobacteria	Burkholderiales	Methylophilaceae	Methylobacillus	uncultured_bacterium
ZOTU3776	NA	NA	NA	NA	NA	NA	0.00850721	0.970926	NA	NA	0.352258	0.243971	0.234361	0.115789	-0.614196	0.00177914	Bacteria	Sva0485	Sva0485	Sva0485	Sva0485	Sva0485	NA
ZOTU3791	NA	NA	NA	NA	NA	NA	NA	NA	NA	NA	0.276738	0.261785	NA	NA	0.608369	0.00289995	Bacteria	Firmicutes	Bacilli	Bacillales	Bacillaceae	Bacillus	NA
ZOTU3796	0.160711	0.391834	0.686572	0.000567672	0.26353	0.121158	0.0727019	0.819537	0.299746	0.145625	0.129297	0.715253	0.52272	0.0286176	-0.0554269	0.625071	Bacteria	Desulfobacterota	Desulfobacteria	Desulfobacterales	NA	NA	NA
ZOTU38	0.92813	0.00483418	0.558114	0.00332259	0.125991	0.748001	-0.135055	0.624511	0.0561738	0.806021	0.0951898	0.672878	0.44032	0.0569434	0.110686	0.600782	Bacteria	Nitrospirota	Thermodesulfovibrionia	uncultured	uncultured	uncultured	uncultured_Nitrospiraceae
ZOTU381	0.312592	0.215494	0.186949	0.295352	0.0979084	0.647299	0.0729803	0.751291	0.168734	0.44997	0.0318631	0.918051	0.73493	0.00418478	-0.337028	0.0590138	Bacteria	Bacteroidota	Bacteroidia	Bacteroidales	Bacteroidetes_BD2-2	Bacteroidetes_BD2-2	uncultured_prokaryote
ZOTU3814	0.252262	0.411151	0.344322	0.132298	NA	NA	NA	NA	-0.0326695	0.850379	-0.769321	0.00152806	0.458835	0.0538879	-0.0888445	0.72334	Bacteria	Spirochaetota	Spirochaetia	Spirochaetales	Spirochaetaceae	Spirochaeta	uncultured_bacterium
ZOTU3821	NA	NA	0.259575	0.167035	NA	NA	0.703183	0.0023313	NA	NA	0.573017	0.0839903	NA	NA	0.0752911	0.80166	Bacteria	Firmicutes	Clostridia	Clostridiales	Clostridiaceae	Clostridium_sensu_stricto_9	uncultured_bacterium
ZOTU3832	NA	NA	-0.124189	0.356937	NA	NA	-0.129659	0.624158	NA	NA	-1.05681	9.53459e-05	0.112757	0.305004	0.0840711	0.747586	Bacteria	Nitrospirota	Thermodesulfovibrionia	uncultured	uncultured	uncultured	uncultured_bacterium
ZOTU3844	0.0443487	0.883156	0.0153086	0.953355	-0.232357	0.22955	-1.01432	0.0022431	-0.056643	0.798263	-0.0830531	0.660824	0.0276334	0.858512	-0.00747991	0.962682	Bacteria	Myxococcota	Myxococcia	Myxococcales	Anaeromyxobacteraceae	Anaeromyxobacter	NA
ZOTU3845	-0.272036	0.145104	-0.0326384	0.904294	-0.217164	0.180286	-0.00772147	0.94573	0.11559	0.749279	-0.00669555	0.953979	1.05263	0.00481528	0.00233535	0.965436	Bacteria	Spirochaetota	Leptospirae	Leptospirales	Leptospiraceae	Leptonema	NA
ZOTU3846	0.0212128	0.842551	-0.685306	0.00553512	-0.159402	0.391826	0.57774	0.109116	-0.0664583	0.645785	0.52298	0.0316348	NA	NA	0.209411	0.294442	Bacteria	Desulfobacterota	Desulfobulbia	Desulfobulbales	Desulfobulbaceae	Desulfobulbus	uncultured_bacterium
ZOTU3862	0.0550015	0.753938	-0.176573	0.323696	-0.232357	0.104304	-0.733345	0.00161916	-0.379243	0.100594	0.195002	0.623991	-0.388127	0.0612248	0.175622	0.488472	Bacteria	Proteobacteria	Gammaproteobacteria	Burkholderiales	NA	NA	NA
ZOTU3884	NA	NA	0.287614	0.116278	0.628698	0.00427283	-0.157872	0.576045	-0.0806165	0.617494	0.525544	0.110892	NA	NA	0.121926	0.615266	Bacteria	Proteobacteria	Alphaproteobacteria	Rhodobacterales	Rhodobacteraceae	Rhodobacter	NA
ZOTU392	-0.278449	0.248189	-0.262193	0.154506	0.0699292	0.805032	0.190631	0.295127	0.86653	0.00471193	0.180482	0.535759	0.446657	0.121231	0.0977005	0.543561	Bacteria	Proteobacteria	Gammaproteobacteria	Burkholderiales	Gallionellaceae	Sideroxydans	NA
ZOTU393	0.152786	0.682719	-0.579543	0.0717317	-0.00705764	0.976745	-0.185674	0.578505	0.748471	0.00639229	0.213385	0.314758	0.373891	0.281009	0.130192	0.363359	Bacteria	Myxococcota	Polyangia	Polyangiales	Polyangiaceae	NA	NA
ZOTU3935	NA	NA	0.0619433	0.748552	NA	NA	0.59125	0.00755963	NA	NA	0.0807896	0.798723	0.0744466	0.694509	-0.0368316	0.884178	Bacteria	Acidobacteriota	Acidobacteriae	Acidobacteriales	uncultured	uncultured	NA
ZOTU396	0.878488	0.0249977	0.126367	0.343229	0.406796	0.220572	0.10102	0.55853	0.894958	0.000670097	0.351045	0.0989142	0.395769	0.082974	0.155871	0.340022	Bacteria	Desulfobacterota	Desulfuromonadia	Geobacterales	Geobacteraceae	uncultured	NA
ZOTU3973	0.231319	0.490923	0.0392822	0.894626	-0.719681	0.0482485	-0.916076	0.001047	NA	NA	0.410857	0.067649	NA	NA	NA	NA	Bacteria	Proteobacteria	Gammaproteobacteria	Burkholderiales	Rhodocyclaceae	Dechloromonas	Dechloromonas_sp.
ZOTU3986	NA	NA	0.134899	0.607358	NA	NA	0.832708	0.0055186	NA	NA	0.283151	0.445959	NA	NA	0.400258	0.137904	Bacteria	Bdellovibrionota	Bdellovibrionia	Bdellovibrionales	Bdellovibrionaceae	OM27_clade	uncultured_bacterium
ZOTU3988	NA	NA	NA	NA	NA	NA	0.165565	0.173688	0.074075	0.759119	-0.683708	0.00849425	0.460412	0.127046	0.285768	0.296553	Bacteria	Bdellovibrionota	Oligoflexia	0319-6G20	0319-6G20	0319-6G20	marine_metagenome
ZOTU3992	NA	NA	0.639937	0.00555225	-0.0928593	0.497815	-0.0415102	0.868299	0.0588815	0.502787	0.227755	0.551251	-0.179542	0.373484	-0.193613	0.472857	Bacteria	Proteobacteria	Gammaproteobacteria	Burkholderiales	Rhodocyclaceae	Sulfuritalea	NA
ZOTU400	0.347223	0.188814	0.697838	2.396e-05	-0.0244154	0.901476	-0.243666	0.344971	0.111685	0.529722	0.379025	0.164244	0.386667	0.0705252	-0.0126414	0.967304	Bacteria	Myxococcota	Polyangia	Haliangiales	Haliangiaceae	Haliangium	NA
ZOTU4007	0.0113975	0.933089	-0.110031	0.616709	-0.766099	0.00561257	-0.375921	0.195026	-0.0664583	0.818539	NA	NA	-0.077814	0.818005	0.11786	0.209064	Bacteria	Bacteroidota	Bacteroidia	Sphingobacteriales	NA	NA	NA
ZOTU4011	NA	NA	-0.0850224	0.674415	-0.126648	0.567221	-0.626601	0.00488031	-0.33656	0.417715	-0.336763	0.161372	0.124917	0.523316	NA	NA	Bacteria	Bdellovibrionota	Bdellovibrionia	Bdellovibrionales	Bdellovibrionaceae	Bdellovibrio	NA
ZOTU403	1.13284	0.00019421	0.240142	0.276305	-0.106174	0.756472	-0.0481231	0.850213	0.493535	0.240012	-0.20981	0.257866	0.553504	0.141306	0.236525	0.299118	Bacteria	Desulfobacterota	Desulfuromonadia	Geobacterales	Geobacteraceae	uncultured	uncultured_bacterium
ZOTU4056	NA	NA	0.269019	0.15687	NA	NA	-0.335374	0.328286	-0.509961	0.136196	-0.75864	0.00369824	NA	NA	-0.516213	0.0679645	Bacteria	Firmicutes	Clostridia	Christensenellales	Christensenellaceae	Christensenellaceae_R-7_group	NA
ZOTU406	0.825658	0.00435189	0.384226	0.123836	0.0315909	0.925845	-0.153894	0.504457	0.315863	0.270682	-0.00949761	0.979901	0.234727	0.546329	-0.326014	0.268693	Bacteria	Proteobacteria	Gammaproteobacteria	NA	NA	NA	NA
ZOTU4068	NA	NA	-0.100216	0.636253	NA	NA	0.899949	0.00247067	NA	NA	0.121675	0.597643	-0.0705648	0.733251	0.0263089	0.89361	Bacteria	Acidobacteriota	Acidobacteriae	Acidobacteriae	Acidobacteriae	Paludibaculum	metagenome
ZOTU4070	NA	NA	-0.787985	0.00151407	NA	NA	-0.330322	0.032541	0.309818	0.277012	0.0867224	0.807194	NA	NA	NA	NA	Bacteria	Proteobacteria	Gammaproteobacteria	Methylococcales	Methylococcaceae	Methylomagnum	Methylomagnum_ishizawai
ZOTU4098	0.632624	0.00491283	0.112238	0.684469	0.0226653	0.922591	-0.549614	0.102761	-0.114405	0.391065	NA	NA	0.14902	0.592881	-0.113189	0.346435	Bacteria	Desulfobacterota	Desulfuromonadia	Bradymonadales	Bradymonadales	Bradymonadales	NA
ZOTU410	NA	NA	-0.533939	0.189588	NA	NA	0.27377	0.435951	-0.302886	0.259552	1.73018	0.000248751	-0.490758	0.0978077	0.49852	0.0875751	Bacteria	Firmicutes	Clostridia	Peptostreptococcales-Tissierellales	Peptostreptococcaceae	Romboutsia	NA
ZOTU4102	0.149583	0.349715	0.0490974	0.42631	0.523871	0.239614	1.10517	0.000596056	NA	NA	NA	NA	NA	NA	NA	NA	Bacteria	Bdellovibrionota	Bdellovibrionia	Bacteriovoracales	Bacteriovoracaceae	Bacteriovorax	uncultured_bacterium
ZOTU411	1.12242	0.00457809	0.514705	0.00180742	-0.0239632	0.941116	0.0436508	0.800021	0.467088	0.049312	0.106556	0.556169	0.76557	0.027988	-0.0646826	0.606808	Bacteria	Desulfobacterota	Desulfuromonadia	Geobacterales	Geobacteraceae	uncultured	uncultured_bacterium
ZOTU4114	NA	NA	NA	NA	NA	NA	0.107803	0.181042	NA	NA	0.352298	0.309156	0.439261	0.0511771	0.699101	0.00321783	Bacteria	Proteobacteria	Gammaproteobacteria	Beggiatoales	Beggiatoaceae	uncultured	uncultured_bacterium
ZOTU4128	NA	NA	-0.0664271	0.795053	NA	NA	0.623062	0.00294486	-0.316103	0.152262	0.288171	0.384488	-0.0322547	0.861963	0.220147	0.447639	Bacteria	Verrucomicrobiota	Verrucomicrobiae	Pedosphaerales	Pedosphaeraceae	ADurb.Bin063-1	uncultured_bacterium
ZOTU4144	0.0212128	0.92707	NA	NA	0.643019	0.0650918	NA	NA	-1.32714	0.00172003	NA	NA	0.026719	0.845525	NA	NA	Bacteria	Proteobacteria	Alphaproteobacteria	Rhizobiales	Beijerinckiaceae	Methylosinus	Methylosinus_sp.
ZOTU4147	NA	NA	0.116675	0.54458	0.114216	0.2137	0.647294	9.93959e-07	-0.205956	0.412262	-0.361772	0.112359	0.67698	0.01297	0.141833	0.278182	Bacteria	Elusimicrobiota	Endomicrobia	Endomicrobiales	Endomicrobiaceae	Endomicrobium	uncultured_bacterium
ZOTU4148	NA	NA	-0.0478318	0.803953	NA	NA	-0.0654837	0.747883	-0.310353	0.177146	-0.822369	0.00947286	0.247974	0.223661	0.00233535	0.990538	Bacteria	Desulfobacterota	Desulfovibrionia	Desulfovibrionales	Desulfovibrionaceae	Desulfovibrio	uncultured_organism
ZOTU4195	0.078975	0.360084	0.0153086	0.929117	NA	NA	0.108174	0.667064	0.00111923	0.986919	0.0324714	0.922396	NA	NA	-0.661089	0.00266432	Bacteria	Myxococcota	Polyangia	Polyangiales	BIrii41	BIrii41	NA
ZOTU4213	NA	NA	0.086952	0.746614	NA	NA	0.941597	0.0026302	NA	NA	-0.094607	0.799069	NA	NA	-0.251375	0.234754	Bacteria	Verrucomicrobiota	Verrucomicrobiae	Pedosphaerales	Pedosphaeraceae	Pedosphaeraceae	NA
ZOTU4222	0.634342	0.00339991	0.12649	0.607754	-0.0492552	0.855236	0.540549	0.0219059	NA	NA	NA	NA	NA	NA	0.00233535	0.980895	Bacteria	Elusimicrobiota	Endomicrobia	Endomicrobiales	Endomicrobiaceae	Endomicrobium	uncultured_bacterium
ZOTU4237	NA	NA	-0.297476	0.0159648	NA	NA	0.78548	0.0004289	NA	NA	0.276157	0.386031	0.112757	0.499133	0.3239	0.209557	Bacteria	Verrucomicrobiota	Verrucomicrobiae	Pedosphaerales	Pedosphaeraceae	Pedosphaeraceae	uncultured_bacterium
ZOTU4282	NA	NA	0.0490974	0.614478	NA	NA	0.261553	0.293497	NA	NA	-0.784703	0.00368615	0.0712282	0.7174	-0.424662	0.131881	Bacteria	Myxococcota	bacteriap25	bacteriap25	bacteriap25	bacteriap25	uncultured_Syntrophobacterales
ZOTU4285	NA	NA	NA	NA	NA	NA	NA	NA	-0.664395	0.00949666	0.149288	0.584933	0.879422	0.0532955	-0.0128581	0.946119	Bacteria	Spirochaetota	Leptospirae	Leptospirales	Leptospiraceae	Turneriella	metagenome
ZOTU4293	NA	NA	-0.100216	0.39294	NA	NA	0.592934	0.00550145	0.0926703	0.412777	-0.451917	0.0636862	0.144491	0.396222	0.173275	0.492465	Bacteria	Proteobacteria	Alphaproteobacteria	Caulobacterales	Caulobacteraceae	uncultured	NA
ZOTU430	0.677963	0.0217048	0.682439	3.49337e-05	0.120731	0.717671	0.136899	0.546999	0.492306	0.0205906	0.342381	0.116195	0.746608	0.0549662	-0.25614	0.254794	Bacteria	Desulfobacterota	Desulfuromonadia	Geobacterales	Geobacteraceae	uncultured	uncultured_bacterium
ZOTU4303	NA	NA	NA	NA	0.388869	0.0638273	NA	NA	-0.561527	0.112277	-0.808677	0.00167955	-0.104032	0.777359	0.351473	0.208877	Bacteria	Proteobacteria	Gammaproteobacteria	Enterobacterales	Enterobacteriaceae	NA	NA
ZOTU4327	NA	NA	0.282711	0.161074	NA	NA	0.598312	0.00112612	NA	NA	0.0412515	0.891257	-0.118292	0.383112	-0.0368316	0.85855	Bacteria	Verrucomicrobiota	Verrucomicrobiae	Pedosphaerales	Pedosphaeraceae	NA	NA
ZOTU4346	NA	NA	-0.200547	0.37616	NA	NA	0.0260673	0.911606	NA	NA	-0.343454	0.295618	NA	NA	-0.600038	0.00375737	Bacteria	Myxococcota	Polyangia	UASB-TL25	UASB-TL25	UASB-TL25	uncultured_bacterium
ZOTU4354	0.94212	7.68716e-05	0.0490974	0.819515	-0.232357	0.324221	-0.16685	0.442147	-0.242776	0.172757	0.0832978	0.841071	0.181887	0.575867	-0.0892157	0.576076	Bacteria	Bacteroidota	Bacteroidia	Bacteroidales	Bacteroidetes_BD2-2	Bacteroidetes_BD2-2	uncultured_prokaryote
ZOTU4357	1.15561	7.70741e-06	-0.205925	0.335124	0.365693	0.278529	-0.152969	0.553245	-0.233332	0.387601	-0.00669555	0.953979	0.132031	0.503941	0.0600976	0.57441	Bacteria	Spirochaetota	Spirochaetia	Spirochaetales	Spirochaetaceae	Salinispira	NA
ZOTU4361	NA	NA	-0.142785	0.393832	NA	NA	0.760842	0.000378835	0.184221	0.323731	-0.0678596	0.798389	-0.190341	0.435911	0.118895	0.615252	Bacteria	Proteobacteria	Gammaproteobacteria	Methylococcales	Methylomonadaceae	NA	NA
ZOTU4364	NA	NA	NA	NA	-0.251939	0.540646	NA	NA	-0.273534	0.351317	1.03428	0.000763203	0.454122	0.206213	0.304364	0.279551	Bacteria	Firmicutes	Clostridia	Peptostreptococcales-Tissierellales	Peptostreptococcaceae	Romboutsia	NA
ZOTU4366	0.160711	0.231016	0.649752	0.0034137	-0.208384	0.287275	-0.00903383	0.970664	-0.0153866	0.944711	0.166794	0.463369	0.00367485	0.989003	-0.310449	0.21324	Bacteria	Proteobacteria	Gammaproteobacteria	Methylococcales	Methylomonadaceae	Methylomicrobium	uncultured_bacterium
ZOTU4375	0.149583	0.523524	-0.331265	0.186145	-0.778281	0.000825673	-0.0623387	0.854679	-0.056643	0.769465	0.326243	0.34396	NA	NA	0.367504	0.155372	Bacteria	Proteobacteria	Gammaproteobacteria	Burkholderiales	Rhodocyclaceae	Azospira	NA
ZOTU4394	NA	NA	-0.0664271	0.524975	0.0932734	0.629189	0.656074	0.00353783	0.00111923	0.99108	0.507787	0.0362252	0.297101	0.309399	0.416486	0.00149833	Bacteria	Desulfobacterota	Desulfobulbia	Desulfobulbales	Desulfobulbaceae	uncultured	uncultured_bacterium
ZOTU4426	NA	NA	0.0490974	0.42631	NA	NA	0.910155	7.97794e-06	NA	NA	0.416236	0.162481	0.026719	0.845525	-0.219934	0.430604	Bacteria	Proteobacteria	Alphaproteobacteria	Sphingomonadales	Sphingomonadaceae	Sphingorhabdus	NA
ZOTU4428	NA	NA	0.174437	0.349341	NA	NA	-0.0567037	0.816182	NA	NA	0.974167	0.00607426	0.225629	0.495521	0.315918	0.281365	Bacteria	Proteobacteria	Gammaproteobacteria	Burkholderiales	Hydrogenophilaceae	uncultured	NA
ZOTU4429	-0.272036	0.391517	-0.480578	0.00314373	-0.357697	0.00990841	-0.291155	0.256455	0.824043	7.62289e-05	-0.751529	0.0610802	NA	NA	0.198283	0.373498	Bacteria	Myxococcota	Myxococcia	Myxococcales	Myxococcaceae	NA	NA
ZOTU4434	NA	NA	0.0251239	0.824596	-0.00130824	0.980003	0.838918	0.000204893	NA	NA	0.0544685	0.822201	0.0519543	0.767243	-0.072372	0.743809	Bacteria	Desulfobacterota	Desulfobaccia	Desulfobaccales	Desulfobaccaceae	Desulfobacca	uncultured_bacterium
ZOTU4435	NA	NA	0.0490974	0.42631	NA	NA	0.674669	0.00270019	NA	NA	0.313557	0.263338	NA	NA	-0.262502	0.059248	Bacteria	Myxococcota	Polyangia	Polyangiales	Sandaracinaceae	uncultured	NA
ZOTU4437	NA	NA	NA	NA	NA	NA	0.0838296	0.401642	0.0588815	0.628297	-0.754791	0.00805222	0.455617	0.0996101	-0.396622	0.12234	Bacteria	Actinobacteriota	Acidimicrobiia	IMCC26256	IMCC26256	IMCC26256	uncultured_Ferrimicrobium
ZOTU444	0.188257	0.628056	0.538403	0.201541	0.935213	0.0137989	1.04918	0.00311218	0.448024	0.0985148	-0.021889	0.92307	-0.279503	0.667427	-0.22019	0.37558	Bacteria	Myxococcota	Myxococcia	Myxococcales	Myxococcaceae	NA	NA
ZOTU4448	0.529946	0.0425972	NA	NA	-0.0502905	0.838766	0.016252	0.910453	0.0926703	0.581874	-0.213771	0.277993	-0.661242	0.0048109	NA	NA	Bacteria	Actinobacteriota	Coriobacteriia	OPB41	OPB41	OPB41	NA
ZOTU45	0.463164	0.154819	-0.321337	0.0472833	-0.819828	0.00301059	-0.166049	0.344227	0.261935	0.0518981	0.0150309	0.941885	0.310427	0.178974	0.184826	0.122342	Bacteria	Proteobacteria	Gammaproteobacteria	Burkholderiales	Gallionellaceae	Sideroxydans	NA
ZOTU4509	0.205627	0.445317	0.82607	0.00384747	0.261182	0.232014	0.245325	0.339106	0.0588815	0.742134	-0.26512	0.268635	0.0519543	0.578465	-0.238529	0.106284	Bacteria	Desulfobacterota	Desulfuromonadia	Geobacterales	Geobacteraceae	uncultured	NA
ZOTU4511	0.00261747	0.988676	NA	NA	-0.0111235	0.933341	0.250703	0.310417	0.196032	0.402289	-0.168855	0.429137	0.844285	0.00634472	0.151649	0.436567	Bacteria	Verrucomicrobiota	Verrucomicrobiae	Pedosphaerales	Pedosphaeraceae	Pedosphaeraceae	NA
ZOTU4516	NA	NA	NA	NA	NA	NA	-0.248586	0.102518	NA	NA	-0.907135	0.00021664	-0.000820339	0.996444	-0.0216382	0.910893	Bacteria	Acidobacteriota	Holophagae	Subgroup_7	Subgroup_7	Subgroup_7	uncultured_delta
ZOTU4560	0.548633	0.15814	0.278834	0.270772	0.0791152	0.711971	NA	NA	0.21801	0.370714	NA	NA	1.24287	0.000442027	NA	NA	Bacteria	Myxococcota	Myxococcia	Myxococcales	Myxococcaceae	uncultured	uncultured_bacterium
ZOTU4568	0.438766	0.0527383	-0.00328665	0.983428	-0.198569	0.497228	-0.91201	0.000914058	-0.224552	0.275237	0.224354	0.154312	NA	NA	NA	NA	Bacteria	Acidobacteriota	Holophagae	Holophagales	Holophagaceae	uncultured	NA
ZOTU457	-0.0953916	0.829266	-0.348994	0.0339373	-0.731849	0.0763826	-0.597568	0.000636078	-0.413965	0.317164	0.185131	0.564176	-0.177699	0.657397	-0.111468	0.553945	Bacteria	Bacteroidota	Bacteroidia	Bacteroidales	Bacteroidetes_vadinHA17	Bacteroidetes_vadinHA17	uncultured_soil
ZOTU4578	NA	NA	NA	NA	NA	NA	NA	NA	-1.00669	0.00643643	NA	NA	0.00239808	0.992716	NA	NA	Bacteria	Proteobacteria	Gammaproteobacteria	Gammaproteobacteria_Incertae_Sedis	Unknown_Family	Candidatus_Ovatusbacter	uncultured_bacterium
ZOTU4580	NA	NA	-0.00866486	0.844947	NA	NA	0.31828	0.173264	NA	NA	-0.257004	0.333922	-0.179395	0.462698	-0.703191	0.00170338	Bacteria	Chloroflexi	Anaerolineae	SJA-15	SJA-15	SJA-15	uncultured_Chloroflexi
ZOTU4585	NA	NA	0.10686	0.388328	NA	NA	0.185196	0.442368	NA	NA	0.500319	0.0506451	NA	NA	-0.616544	0.00282796	Bacteria	Proteobacteria	Alphaproteobacteria	uncultured	uncultured	uncultured	NA
ZOTU4601	NA	NA	NA	NA	NA	NA	-0.00772147	0.92752	-0.148194	0.393643	-0.454635	0.0630857	-0.894767	0.00906924	-0.362834	0.0377056	Bacteria	Bacteroidota	Bacteroidia	Bacteroidales	Paludibacteraceae	Paludibacter	NA
ZOTU4609	NA	NA	0.149428	0.577333	NA	NA	0.803704	0.00161417	NA	NA	-0.021889	0.929838	-0.0696505	0.570544	0.14627	0.513311	Bacteria	Verrucomicrobiota	Verrucomicrobiae	Pedosphaerales	Pedosphaeraceae	NA	NA
ZOTU461	0.293768	0.34572	-0.0329085	0.880849	-0.275963	0.304863	-0.218141	0.403986	0.505578	0.186951	0.598476	0.0021094	0.546774	0.107799	0.381306	0.289249	Bacteria	Desulfobacterota	Desulfobulbia	Desulfobulbales	uncultured	uncultured	uncultured_bacterium
ZOTU4619	0.718797	0.0016235	NA	NA	0.263746	0.362349	0.223328	0.162573	-0.0988406	0.760984	NA	NA	0.243861	0.359932	-0.0892157	0.392276	Bacteria	Bdellovibrionota	Oligoflexia	Oligoflexales	Oligoflexales	Oligoflexus	uncultured_bacterium
ZOTU4621	0.918335	0.00244066	0.0853589	0.694226	-0.0742462	0.772981	-0.401115	0.111949	-0.690272	0.019675	-0.126071	0.772308	0.136528	0.751096	-0.341242	0.296251	Bacteria	Proteobacteria	Gammaproteobacteria	Burkholderiales	Rhodocyclaceae	NA	NA
ZOTU4629	0.65789	0.0343076	0.954811	1.95384e-06	0.387834	0.142779	0.395302	0.243569	0.0588815	0.735052	NA	NA	NA	NA	NA	NA	Bacteria	Desulfobacterota	Desulfobulbia	Desulfobulbales	Desulfocapsaceae	NA	NA
ZOTU4637	NA	NA	0.0178729	0.935272	NA	NA	0.636166	0.00281154	NA	NA	0.321283	0.352429	NA	NA	0.096917	0.70951	Bacteria	Proteobacteria	Gammaproteobacteria	Burkholderiales	Gallionellaceae	Sideroxydans	uncultured_bacterium
ZOTU465	-0.217598	0.522788	-0.170526	0.397104	-0.146974	0.625631	0.276199	0.169994	0.433775	0.271126	0.27425	0.324993	0.94843	0.00156643	0.245141	0.391873	Bacteria	Bacteroidota	Bacteroidia	Bacteroidales	Prolixibacteraceae	WCHB1-32	uncultured_bacterium
ZOTU4650	-0.277414	0.162402	0.0730709	0.631297	NA	NA	-0.69549	5.26568e-05	0.18385	0.460881	-0.142792	0.588386	NA	NA	NA	NA	Bacteria	Bdellovibrionota	Bdellovibrionia	Bdellovibrionales	Bdellovibrionaceae	Bdellovibrio	uncultured_bacterium
ZOTU4655	NA	NA	NA	NA	NA	NA	0.0500408	0.81418	NA	NA	-0.241146	0.348074	0.139082	0.536704	-0.710442	0.00307974	Bacteria	Chloroflexi	Dehalococcoidia	Sh765B-TzT-20	Sh765B-TzT-20	Sh765B-TzT-20	uncultured_bacterium
ZOTU467	0.727577	0.0289845	0.990432	0.000554911	-0.497473	0.22388	-0.134014	0.671496	0.746916	0.00394622	0.459142	0.142279	0.170936	0.616016	-0.434594	0.131374	Bacteria	Bacteroidota	Bacteroidia	Bacteroidales	Prolixibacteraceae	Roseimarinus	uncultured_bacterium
ZOTU4671	NA	NA	NA	NA	0.114216	0.447211	0.464192	0.132478	0.00111923	0.99638	-0.0732379	0.73966	-0.0257555	0.949865	-0.613513	0.00352291	Bacteria	Bacteroidota	Bacteroidia	Bacteroidales	Paludibacteraceae	uncultured	NA
ZOTU4689	NA	NA	0.302144	0.189323	NA	NA	-0.445846	0.0353538	-0.844743	0.000121342	-0.0830531	0.776353	NA	NA	-0.286476	0.0721769	Bacteria	Proteobacteria	Gammaproteobacteria	Methylococcales	Methylomonadaceae	Methylomicrobium	uncultured_gamma
ZOTU471	NA	NA	-0.107123	0.683033	NA	NA	0.469055	0.0602947	NA	NA	1.76997	0.000574385	-0.179095	0.123188	1.41981	0.000327848	Bacteria	Firmicutes	Clostridia	Peptostreptococcales-Tissierellales	Peptostreptococcaceae	Sporacetigenium	uncultured_bacterium
ZOTU4765	NA	NA	0.0065286	0.981278	NA	NA	0.828894	0.00402231	NA	NA	0.375196	0.279014	NA	NA	-0.0763698	0.783566	Bacteria	Verrucomicrobiota	Verrucomicrobiae	Pedosphaerales	Pedosphaeraceae	NA	NA
ZOTU4796	-0.277414	0.155369	NA	NA	0.306098	0.0891364	-0.00772147	0.876399	-1.16289	9.57677e-05	-0.392807	0.0995013	-0.281573	0.290084	NA	NA	Bacteria	Proteobacteria	Alphaproteobacteria	Rhizobiales	Xanthobacteraceae	Pseudolabrys	NA
ZOTU4831	NA	NA	-0.181952	0.0619505	NA	NA	0.382456	0.0091062	NA	NA	0.77669	0.000336372	-0.522255	0.0132894	0.185437	0.366835	Bacteria	Acidobacteriota	Thermoanaerobaculia	Thermoanaerobaculales	Thermoanaerobaculaceae	Thermoanaerobaculum	NA
ZOTU4835	NA	NA	-0.0664271	0.281787	NA	NA	-0.421873	0.0437064	NA	NA	0.627377	0.00952996	-0.118292	0.281873	0.388853	0.144718	Bacteria	Myxococcota	Polyangia	Polyangiales	Eel-36e1D6	Eel-36e1D6	uncultured_Polyangiaceae
ZOTU4847	NA	NA	-0.286349	0.105728	NA	NA	NA	NA	0.0588815	0.71211	-0.79792	0.00186529	0.124917	0.580627	0.113146	0.652055	Bacteria	Chloroflexi	Chloroflexia	Chloroflexales	Roseiflexaceae	uncultured	uncultured_bacterium
ZOTU485	NA	NA	0.390293	0.0302979	-0.47494	0.201286	-0.563935	0.146343	1.15074	0.0369679	0.753899	0.0994537	-0.599245	0.091656	-0.811457	0.00259455	Bacteria	Bacteroidota	Bacteroidia	Bacteroidales	Barnesiellaceae	uncultured	uncultured_bacterium
ZOTU4858	NA	NA	NA	NA	-0.150622	0.466867	0.986988	0.000652704	NA	NA	NA	NA	-0.191255	0.173231	-0.146978	0.381855	Bacteria	Bacteroidota	Bacteroidia	Sphingobacteriales	env.OPS_17	env.OPS_17	NA
ZOTU4883	-0.012576	0.934126	-1.22925	3.60926e-05	NA	NA	-0.857069	0.00234709	-0.711997	0.0162288	-0.120928	0.750563	0.121418	0.634609	-0.296291	0.0368671	Bacteria	Bdellovibrionota	Bdellovibrionia	Bdellovibrionales	Bdellovibrionaceae	Bdellovibrio	NA
ZOTU489	0.362408	0.142286	-0.229565	0.304168	0.478007	0.0808828	0.25313	0.0714381	0.116644	0.638212	-0.399137	0.14538	0.870563	0.00219449	-0.270482	0.0537381	Bacteria	Desulfobacterota	Desulfobacteria	Desulfatiglandales	Desulfatiglandaceae	Desulfatiglans	uncultured_prokaryote
ZOTU4900	NA	NA	NA	NA	NA	NA	NA	NA	-0.586319	0.00949249	-0.532522	0.057347	NA	NA	0.0786929	0.646385	Bacteria	Myxococcota	Polyangia	Polyangiales	Polyangiaceae	Pajaroellobacter	NA
ZOTU4909	NA	NA	0.240979	0.169222	0.056454	0.443071	0.838785	0.00386405	NA	NA	-0.204991	0.308153	0.112757	0.38461	-0.146978	0.499417	Bacteria	Verrucomicrobiota	Verrucomicrobiae	Pedosphaerales	Pedosphaeraceae	ADurb.Bin063-1	uncultured_Verrucomicrobia
ZOTU4911	NA	NA	0.655131	0.00649793	NA	NA	0.208095	0.53739	-0.056643	0.624356	0.291931	0.0762747	-0.0565757	0.735427	0.0810405	0.724352	Bacteria	Myxococcota	Polyangia	MidBa8	MidBa8	MidBa8	NA
ZOTU4919	NA	NA	NA	NA	NA	NA	NA	NA	-0.672492	8.52851e-05	-0.347891	0.149009	0.50382	0.232874	-0.20474	0.178509	Bacteria	Chloroflexi	Chloroflexia	Chloroflexales	Roseiflexaceae	Kouleothrix	uncultured_bacterium
ZOTU492	-0.0260308	0.941418	0.266401	0.390709	0.906173	0.0126999	0.20861	0.343821	-0.844712	0.0025077	-0.229943	0.407343	-0.330069	0.257526	-0.1276	0.587005	Bacteria	Proteobacteria	Gammaproteobacteria	Burkholderiales	Nitrosomonadaceae	Ellin6067	NA
ZOTU4933	NA	NA	NA	NA	NA	NA	NA	NA	0.232168	0.0518941	1.15673	3.71148e-05	0.423268	0.0983512	0.19187	0.435882	Bacteria	Proteobacteria	Gammaproteobacteria	Burkholderiales	Comamonadaceae	Malikia	uncultured_bacterium
ZOTU4942	0.745801	0.000631	0.252513	0.437685	0.117618	0.653944	0.487308	0.0946039	0.322664	0.364906	0.323341	0.264344	-0.0637478	0.875797	0.547676	0.121881	Bacteria	Desulfobacterota	Desulfuromonadia	Geobacterales	Geobacteraceae	Geobacter	NA
ZOTU4960	NA	NA	0.332531	0.0574524	NA	NA	-0.14722	0.495599	-0.263719	0.0486325	-0.71306	0.000168618	0.283541	0.371664	NA	NA	Bacteria	Desulfobacterota	Syntrophia	Syntrophales	NA	NA	NA
ZOTU4966	NA	NA	NA	NA	NA	NA	0.0260673	0.852142	0.0926703	0.51082	-0.770822	0.00216666	-0.118292	0.501515	0.0938864	0.710407	Bacteria	Proteobacteria	Alphaproteobacteria	Sphingomonadales	Sphingomonadaceae	Sphingomonas	NA
ZOTU4974	NA	NA	0.612562	0.00357885	NA	NA	1.06297	9.25092e-06	NA	NA	0.178754	0.513619	NA	NA	0.248578	0.322086	Bacteria	Verrucomicrobiota	Verrucomicrobiae	Pedosphaerales	Pedosphaeraceae	ADurb.Bin063-1	NA
ZOTU4988	0.902582	0.000223097	0.256173	0.0678601	0.306098	0.0658229	-0.0556685	0.77928	NA	NA	NA	NA	-0.25619	0.326836	NA	NA	Bacteria	Bdellovibrionota	Oligoflexia	0319-6G20	0319-6G20	0319-6G20	NA
ZOTU4996	NA	NA	NA	NA	NA	NA	-0.0654837	0.691548	NA	NA	0.683854	0.00991474	NA	NA	-0.362834	0.0459847	Bacteria	Verrucomicrobiota	Verrucomicrobiae	Pedosphaerales	Pedosphaeraceae	NA	NA
ZOTU500	NA	NA	-0.949243	0.00258219	0.0902428	0.466357	-0.0441665	0.907195	0.174406	0.272108	1.45069	0.00721006	-0.607016	0.0903949	0.474002	0.147841	Bacteria	Firmicutes	Clostridia	Peptostreptococcales-Tissierellales	Peptostreptococcaceae	Romboutsia	NA
ZOTU5017	NA	NA	NA	NA	NA	NA	NA	NA	-0.0677706	0.836385	-0.144881	0.576334	0.788653	0.00289009	-0.131784	0.357635	Bacteria	Fibrobacterota	Fibrobacteria	Fibrobacterales	Fibrobacterales	BBMC-4	uncultured_microorganism
ZOTU502	-0.481006	0.152913	0.0702295	0.832484	0.0829873	0.810991	0.588868	0.0541364	-1.23409	0.00202517	-0.255656	0.357179	-0.308842	0.407893	-0.1416	0.424273	Bacteria	Proteobacteria	Alphaproteobacteria	Rhizobiales	Xanthobacteraceae	Pseudolabrys	metagenome
ZOTU5020	NA	NA	NA	NA	0.681083	0.00140436	0.0926096	0.644789	-0.056643	0.754159	0.0020845	0.990911	0.0397938	0.865115	0.267173	0.117467	Bacteria	Desulfobacterota	Desulfovibrionia	Desulfovibrionales	Desulfovibrionaceae	Desulfovibrio	NA
ZOTU5085	0.0154634	0.942538	NA	NA	0.525622	0.253083	0.671267	0.0096977	NA	NA	NA	NA	NA	NA	NA	NA	Bacteria	Proteobacteria	Gammaproteobacteria	Burkholderiales	Comamonadaceae	NA	NA
ZOTU509	-0.110797	0.73997	-0.717959	0.00298921	-0.8854	0.0646919	-0.208294	0.270589	0.139287	0.503838	-0.245501	0.466571	0.267669	0.354914	0.0642897	0.690312	Bacteria	Proteobacteria	Gammaproteobacteria	Methylococcales	Methylomonadaceae	Methylomonas	uncultured_bacterium
ZOTU51	0.952106	0.000742689	0.330216	0.0964277	-0.204324	0.46748	0.0196517	0.917676	0.643571	0.00013641	0.410231	0.0480829	0.33496	0.131277	-0.0355706	0.776286	Bacteria	Desulfobacterota	Desulfuromonadia	Geobacterales	Geobacteraceae	uncultured	uncultured_bacterium
ZOTU510	0.820009	0.00121753	-0.457057	0.20877	-0.311982	0.276435	-0.153822	0.44297	0.090629	0.714067	-0.592127	0.0448198	0.534012	0.203473	-0.224526	0.4013	Bacteria	Spirochaetota	Spirochaetia	Spirochaetales	Spirochaetaceae	Spirochaeta	uncultured_bacterium
ZOTU512	0.863553	0.0228505	1.10367	0.002589	0.950565	0.325622	0.942281	0.128181	0.169028	0.522269	NA	NA	0.180058	0.476485	NA	NA	Bacteria	Proteobacteria	Gammaproteobacteria	Burkholderiales	Rhodocyclaceae	Propionivibrio	uncultured_bacterium
ZOTU5121	NA	NA	0.0627893	0.826479	NA	NA	0.935202	0.00912499	NA	NA	NA	NA	NA	NA	NA	NA	Bacteria	Verrucomicrobiota	Verrucomicrobiae	Verrucomicrobiales	Rubritaleaceae	Rubritaleaceae	uncultured_bacterium
ZOTU5127	NA	NA	-0.157978	0.298016	NA	NA	-0.0415102	0.790077	NA	NA	0.651351	0.00759928	NA	NA	0.0600976	0.731951	Bacteria	Desulfobacterota	Syntrophia	Syntrophales	Syntrophaceae	Syntrophus	NA
ZOTU5140	0.915428	0.000463668	0.104295	0.672116	0.446632	0.0553781	0.236545	0.369247	-0.248525	0.131569	NA	NA	NA	NA	NA	NA	Bacteria	Spirochaetota	Spirochaetia	Spirochaetales	Spirochaetaceae	Treponema	NA
ZOTU5154	NA	NA	0.00418103	0.983473	NA	NA	0.107803	0.354817	NA	NA	-0.178907	0.560078	NA	NA	-0.760479	0.00121231	Bacteria	Actinobacteriota	Acidimicrobiia	NA	NA	NA	NA
ZOTU5156	NA	NA	0.211257	0.496662	-0.415459	0.0815149	-0.345732	0.289663	-0.11657	0.744994	-0.138943	0.699068	-0.0223347	0.977469	0.861241	0.00619507	Bacteria	Proteobacteria	Gammaproteobacteria	Pseudomonadales	Pseudomonadaceae	Pseudomonas	NA
ZOTU5161	NA	NA	NA	NA	0.652672	0.00778183	0.193976	0.371246	0.00111923	0.996274	NA	NA	-0.204238	0.541045	-0.0554269	0.604511	Bacteria	Elusimicrobiota	Elusimicrobia	Lineage_IV	Lineage_IV	Lineage_IV	NA
ZOTU518	-0.304789	0.331525	0.0895564	0.815083	0.095621	0.682613	-0.213485	0.452315	-1.05555	0.00489094	-0.531542	0.0344907	-0.150658	0.625722	-0.248329	0.291153	Bacteria	Proteobacteria	Alphaproteobacteria	Sphingomonadales	Sphingomonadaceae	Novosphingobium	NA
ZOTU52	0.0379883	0.891867	-0.208944	0.312832	0.805269	0.00840477	0.438912	0.274024	-1.2276	0.000227571	-0.572023	0.0289278	-0.744306	0.00915524	-0.274287	0.333131	Bacteria	Proteobacteria	Alphaproteobacteria	Rhizobiales	Rhizobiaceae	Ciceribacter	uncultured_bacterium
ZOTU524	0.662564	0.00417935	0.483682	0.00110524	0.863487	0.00722569	0.241115	0.123753	-0.339685	0.277639	0.00525983	0.97909	0.465282	0.129929	0.223356	0.204389	Bacteria	Desulfobacterota	Desulfuromonadia	Geobacterales	Geobacteraceae	NA	NA
ZOTU5265	0.819128	0.00122849	0.0554703	0.843831	0.694964	0.00975327	0.174164	0.378874	0.130689	0.727816	-0.164155	0.572597	0.327628	0.376622	0.0194117	0.950662	Bacteria	Desulfobacterota	Desulfuromonadia	Geobacterales	Geobacteraceae	Geobacter	uncultured_Desulfuromonadales
ZOTU5348	NA	NA	-0.0478318	0.757586	NA	NA	NA	NA	NA	NA	-0.612065	0.00822894	NA	NA	0.11786	0.533955	Bacteria	Chloroflexi	Dehalococcoidia	S085	S085	S085	NA
ZOTU535	-0.421349	0.0655548	-0.590095	0.121325	-1.18281	0.00232742	-0.703196	0.0560134	-0.171875	0.548281	0.235839	0.383467	0.511624	0.0990502	0.367356	0.221236	Bacteria	Proteobacteria	Gammaproteobacteria	Methylococcales	Methylococcaceae	Methylococcus	uncultured_bacterium
ZOTU5362	NA	NA	NA	NA	-0.0648199	0.844735	0.990159	0.00875636	NA	NA	NA	NA	NA	NA	NA	NA	Bacteria	Bacteroidota	Kapabacteria	Kapabacteriales	Kapabacteriales	Kapabacteriales	NA
ZOTU5376	NA	NA	NA	NA	NA	NA	NA	NA	NA	NA	0.840419	0.0059194	NA	NA	-0.223335	0.315369	Bacteria	Myxococcota	Polyangia	Haliangiales	Haliangiaceae	Haliangium	NA
ZOTU5398	NA	NA	0.140648	0.243757	NA	NA	0.314879	0.0911892	NA	NA	0.870757	0.00685856	NA	NA	0.300962	0.292246	Bacteria	Firmicutes	Clostridia	Clostridiales	Clostridiaceae	Clostridium_sensu_stricto_9	uncultured_bacterium
ZOTU5418	NA	NA	NA	NA	0.711469	0.00863227	0.0926096	0.68754	-0.148194	0.309252	NA	NA	NA	NA	NA	NA	Bacteria	Elusimicrobiota	Elusimicrobia	MVP-88	MVP-88	MVP-88	uncultured_bacterium
ZOTU5429	NA	NA	0.087135	0.773321	NA	NA	0.610475	0.0085754	-0.056643	0.641416	NA	NA	NA	NA	0.222257	0.208411	Bacteria	Bacteroidota	Bacteroidia	Bacteroidales	Prolixibacteraceae	WCHB1-32	NA
ZOTU5436	NA	NA	-0.00866486	0.911861	NA	NA	-0.0992725	0.447209	NA	NA	-0.819804	0.0021488	NA	NA	-0.0314534	0.869259	Bacteria	Planctomycetota	Pla4_lineage	Pla4_lineage	Pla4_lineage	Pla4_lineage	uncultured_bacterium
ZOTU5494	NA	NA	0.332531	0.059844	NA	NA	1.20705	3.05851e-05	NA	NA	0.108829	0.422775	NA	NA	0.0263089	0.844981	Bacteria	Verrucomicrobiota	Chlamydiae	Chlamydiales	NA	NA	NA
ZOTU5509	NA	NA	-0.0326384	0.848361	NA	NA	0.626351	0.00410513	NA	NA	0.384794	0.0939675	0.124917	0.37272	-0.0611763	0.832445	Bacteria	Myxococcota	Myxococcia	Myxococcales	Myxococcaceae	P3OB-42	NA
ZOTU553	1.17094	0.00148984	0.311479	0.209434	-0.937455	0.0384466	-0.93391	0.000365918	0.121195	0.720884	0.143415	0.709734	0.472351	0.0469219	-0.227004	0.399228	Bacteria	Fibrobacterota	Fibrobacteria	Fibrobacterales	Fibrobacterales	BBMC-4	uncultured_bacterium
ZOTU5577	-0.012576	0.778765	0.381513	0.00569936	-0.0479429	0.82948	0.0686361	0.721197	0.00111923	0.994317	0.762789	0.00400585	-0.143528	0.489719	-0.0064447	0.98133	Bacteria	Proteobacteria	Gammaproteobacteria	Burkholderiales	Gallionellaceae	Gallionella	NA
ZOTU560	0.912181	0.00241613	-0.0598074	0.798345	0.261336	0.367309	0.0654258	0.669811	0.112835	0.614602	0.168197	0.416327	0.308188	0.218394	0.172474	0.198536	Bacteria	Nitrospirota	4-29-1	4-29-1	4-29-1	4-29-1	uncultured_bacterium
ZOTU561	0.142487	0.551842	0.00265569	0.990232	0.0652341	0.740808	0.298324	0.0597111	-0.0345423	0.913684	-0.342985	0.347821	1.10345	0.00514607	0.0441264	0.849416	Bacteria	Proteobacteria	Gammaproteobacteria	Burkholderiales	Nitrosomonadaceae	uncultured	uncultured_bacterium
ZOTU5613	0.0451863	0.339615	-0.611296	0.0021551	0.056454	0.714508	0.214548	0.429509	0.126459	0.577527	0.0598468	0.810795	-0.0422667	0.832919	0.00233535	0.992021	Bacteria	Proteobacteria	Gammaproteobacteria	Burkholderiales	Sulfuricellaceae	Sulfuricella	uncultured_bacterium
ZOTU5634	NA	NA	NA	NA	NA	NA	0.175381	0.252891	-0.056643	0.519164	-0.65157	0.00133505	NA	NA	-0.214555	0.245707	Bacteria	Verrucomicrobiota	Chlamydiae	Chlamydiales	Parachlamydiaceae	Neochlamydia	uncultured_bacterium
ZOTU5657	NA	NA	0.321403	0.0882747	NA	NA	0.625885	0.00555777	NA	NA	NA	NA	NA	NA	0.11786	0.209064	Bacteria	Desulfobacterota	Syntrophobacteria	Syntrophobacterales	Syntrophobacteraceae	Desulfovirga	NA
ZOTU566	0.170526	0.164666	0.0420028	0.891178	0.653707	0.00304812	0.226076	0.139391	0.468318	0.112597	0.0549628	0.826867	0.452428	0.0673828	-0.0635243	0.626996	Bacteria	Verrucomicrobiota	Verrucomicrobiae	Pedosphaerales	Pedosphaeraceae	ADurb.Bin063-1	NA
ZOTU568	-0.0909913	0.889405	0.188785	0.574976	0.525405	0.231795	0.440967	0.328428	-1.04114	0.0496435	-1.31065	0.00279039	-0.418034	0.478833	-0.328144	0.25217	Bacteria	Proteobacteria	Alphaproteobacteria	Caulobacterales	Caulobacteraceae	Asticcacaulis	Asticcacaulis_excentricus
ZOTU5689	-0.146696	0.332058	NA	NA	-0.208384	0.0731111	-0.652922	0.00308061	0.116644	0.260135	NA	NA	0.199032	0.417946	-0.113189	0.227677	Bacteria	Spirochaetota	Spirochaetia	Spirochaetales	Spirochaetaceae	NA	NA
ZOTU5701	NA	NA	-0.0664271	0.730242	NA	NA	0.0838296	0.658399	NA	NA	0.634656	0.0069819	NA	NA	-0.146978	0.429724	Bacteria	Myxococcota	Polyangia	Haliangiales	Haliangiaceae	Haliangium	uncultured_bacterium
ZOTU574	0.262077	0.226557	0.0423325	0.904383	0.400557	0.152565	0.734898	0.00765153	0.082855	0.738203	0.20551	0.387545	0.450495	0.150756	0.0588485	0.773098	Bacteria	Proteobacteria	Gammaproteobacteria	Burkholderiales	Rhodocyclaceae	NA	NA
ZOTU5743	NA	NA	NA	NA	NA	NA	-0.00772147	0.876399	-0.695153	0.00544436	NA	NA	0.142065	0.711773	NA	NA	Bacteria	Bdellovibrionota	Bdellovibrionia	Bdellovibrionales	Bdellovibrionaceae	Bdellovibrio	metagenome
ZOTU5761	NA	NA	0.0730709	0.713026	NA	NA	0.589532	0.00948667	NA	NA	0.45106	0.124256	NA	NA	NA	NA	Bacteria	Acidobacteriota	Acidobacteriae	Acidobacteriae	Acidobacteriae	Paludibaculum	metagenome
ZOTU5807	NA	NA	NA	NA	0.0902428	0.378844	NA	NA	NA	NA	0.942489	0.00141498	0.183891	0.387425	-0.1416	0.550323	Bacteria	Proteobacteria	Gammaproteobacteria	Burkholderiales	Comamonadaceae	Malikia	uncultured_bacterium
ZOTU581	0.72505	0.150675	-0.0311849	0.903777	0.52191	0.338067	-0.304704	0.481206	-0.91377	0.000664349	-0.261567	0.358673	-0.000820339	0.997988	-0.357455	0.126403	Bacteria	Proteobacteria	Gammaproteobacteria	Methylococcales	Methylococcaceae	Methyloterricola	Methyloterricola_oryzae
ZOTU582	0.104667	0.765585	-0.107942	0.759786	-0.100481	0.717773	-0.0521491	0.799293	-0.661894	0.000944279	0.0686064	0.738594	-0.0355085	0.895856	-0.142731	0.164884	Bacteria	Proteobacteria	Alphaproteobacteria	Rhizobiales	Xanthobacteraceae	Bradyrhizobium	NA
ZOTU5841	0.0877551	0.71186	0.655131	0.000199132	NA	NA	0.0500408	0.474565	-0.498169	0.0598915	0.45984	0.139037	0.209126	0.168208	0.00233535	0.979294	Bacteria	Desulfobacterota	Desulfobacteria	Desulfobacterales	Desulfococcaceae	Desulfonema	uncultured_bacterium
ZOTU585	1.17317	0.00187787	0.649077	0.000398612	0.737268	0.15351	0.689757	0.12112	0.339399	0.253927	-0.0352065	0.917704	0.784533	0.12204	0.0260777	0.892262	Bacteria	Desulfobacterota	Desulfovibrionia	Desulfovibrionales	Desulfovibrionaceae	Desulfovibrio	Desulfovibrio_sp.
ZOTU589	NA	NA	-0.0289784	0.942184	-0.00537408	0.98189	0.673915	0.00217294	-0.213424	0.382084	0.374003	0.264227	0.0105913	0.970887	0.0191398	0.878326	Bacteria	Firmicutes	Clostridia	Clostridiales	Clostridiaceae	Clostridium_sensu_stricto_8	NA
ZOTU59	0.897814	0.0167297	0.550015	0.182207	0.431816	0.335012	0.240367	0.524157	0.0467992	0.850798	0.212593	0.598687	0.353294	0.446029	-0.809587	0.00820914	Bacteria	Proteobacteria	Gammaproteobacteria	Acidiferrobacterales	Acidiferrobacteraceae	Sulfurifustis	NA
ZOTU591	0.655142	0.0528303	0.307941	0.376442	1.75492	0.0209258	1.13133	0.00210865	-0.438583	0.286409	-0.221239	0.498256	0.165944	0.707191	-0.362834	0.215011	Bacteria	Proteobacteria	Gammaproteobacteria	Burkholderiales	Comamonadaceae	Rhizobacter	NA
ZOTU5922	NA	NA	0.221072	0.236719	NA	NA	0.327907	0.186239	NA	NA	0.904735	0.00346133	0.0519543	0.740072	0.244918	0.334385	Bacteria	Firmicutes	Clostridia	Clostridiales	Clostridiaceae	Clostridium_sensu_stricto_1	NA
ZOTU5926	-0.161889	0.0704766	0.140648	0.253113	-0.0590705	0.422225	-0.0894572	0.53388	-0.596134	0.0095454	-0.723979	0.0150002	0.390619	0.269511	0.151649	0.495704	Bacteria	Proteobacteria	Alphaproteobacteria	Sphingomonadales	Sphingomonadaceae	NA	NA
ZOTU599	-0.0801535	0.621115	0.63289	0.00727691	0.658144	0.0199745	0.34418	0.137081	0.0464068	0.882702	0.139743	0.703917	0.594474	0.0355424	0.065101	0.811841	Bacteria	Bacteroidota	Bacteroidia	Sphingobacteriales	Lentimicrobiaceae	Lentimicrobiaceae	NA
ZOTU60	0.72774	0.00831942	0.173414	0.259462	0.00329292	0.990097	-0.161638	0.311179	0.00121415	0.993195	-0.0755636	0.683808	0.249062	0.168278	-0.449932	0.004432	Bacteria	Myxococcota	Polyangia	Haliangiales	Haliangiaceae	Haliangium	NA
ZOTU6019	NA	NA	0.198411	0.198717	NA	NA	NA	NA	NA	NA	0.918278	0.00135676	NA	NA	0.405359	0.0334487	Bacteria	Desulfobacterota	Desulfuromonadia	Geobacterales	Geobacteraceae	Citrifermentans	uncultured_bacterium
ZOTU602	0.16634	0.438984	0.114822	0.727282	0.056454	0.591979	NA	NA	-0.235811	0.235632	-0.00482281	0.98401	0.155793	0.382874	-0.87768	0.000351469	Bacteria	Spirochaetota	Spirochaetia	Spirochaetales	Spirochaetaceae	M2PT2-76_termite_group	uncultured_bacterium
ZOTU604	0.37038	0.332234	-0.0301742	0.92572	0.0644241	0.883282	0.0926096	0.72372	-1.43401	7.63167e-05	-0.997656	0.0132327	-0.166363	0.682075	-0.442859	0.254213	Bacteria	Spirochaetota	Leptospirae	Leptospirales	Leptospiraceae	Turneriella	metagenome
ZOTU6054	NA	NA	NA	NA	-0.035097	0.770217	0.257116	0.0415025	-0.865294	0.000549991	0.0848555	0.56661	-0.185594	0.398964	-0.0892157	0.610545	Bacteria	Firmicutes	Clostridia	Oscillospirales	Oscillospiraceae	NA	NA
ZOTU6061	NA	NA	0.749861	0.0023526	0.252402	0.274268	0.0949572	0.703835	NA	NA	NA	NA	NA	NA	NA	NA	Bacteria	Bacteroidota	Bacteroidia	Flavobacteriales	Weeksellaceae	Cloacibacterium	uncultured_bacterium
ZOTU610	-0.012576	0.871665	0.307134	0.156551	0.446632	0.0442511	0.20036	0.195822	0.208195	0.403779	0.182846	0.358828	0.718438	0.0067106	0.000518514	0.997646	Bacteria	Verrucomicrobiota	Verrucomicrobiae	Pedosphaerales	Pedosphaeraceae	ADurb.Bin063-1	NA
ZOTU611	0.217313	0.538525	-0.333652	0.170759	-1.14651	1.75597e-06	-0.656051	0.00136899	-0.0360489	0.912361	-0.0188189	0.933499	0.737317	0.0894249	0.499185	0.0980889	Bacteria	Proteobacteria	Gammaproteobacteria	Burkholderiales	Methylophilaceae	MM1	uncultured_bacterium
ZOTU612	-0.0703383	0.630629	0.119273	0.638107	0.704685	0.00867388	0.0988438	0.661894	0.156182	0.597285	-0.33517	0.468279	0.356479	0.35448	0.643611	0.0410989	Bacteria	Verrucomicrobiota	Lentisphaeria	Oligosphaerales	Lenti-02	Lenti-02	metagenome
ZOTU6135	NA	NA	NA	NA	NA	NA	0.40643	0.0179997	NA	NA	0.789907	0.0048474	NA	NA	0.0600976	0.429876	Bacteria	Proteobacteria	Gammaproteobacteria	Burkholderiales	Gallionellaceae	Gallionella	NA
ZOTU614	0.252643	0.468511	0.151877	0.505549	-0.835622	0.00936077	-0.388881	0.0454889	0.374052	0.101905	0.312021	0.323167	0.386448	0.202217	-0.205899	0.534208	Bacteria	Bacteroidota	Bacteroidia	Bacteroidales	Bacteroidetes_BD2-2	Bacteroidetes_BD2-2	uncultured_prokaryote
ZOTU6191	NA	NA	-0.100216	0.57113	0.595945	0.00291377	0.107803	0.621619	-0.239745	0.492184	-0.351159	0.236131	-0.33924	0.355338	-0.20474	0.453321	Bacteria	Proteobacteria	Gammaproteobacteria	Burkholderiales	Oxalobacteraceae	NA	NA
ZOTU6215	NA	NA	-0.124189	0.406456	NA	NA	0.305063	0.113192	-0.114405	0.269393	0.679097	0.00105258	NA	NA	0.289834	0.178328	Bacteria	Verrucomicrobiota	Verrucomicrobiae	Pedosphaerales	Pedosphaeraceae	Pedosphaeraceae	uncultured_bacterium
ZOTU6216	0.328619	0.305284	0.273551	0.326106	-0.447022	0.126381	-0.971827	5.51015e-05	0.260579	0.346235	-0.0644578	0.748672	0.154456	0.658035	-0.189547	0.323557	Bacteria	Proteobacteria	Gammaproteobacteria	Burkholderiales	Rhodocyclaceae	Sulfuritalea	NA
ZOTU625	-0.198863	0.572495	-0.795927	0.00335059	0.12	0.497759	-0.0579592	0.740149	-0.568168	0.0437876	-0.452805	0.0346633	0.107345	0.699786	0.175199	0.281534	Bacteria	Proteobacteria	Alphaproteobacteria	Rhizobiales	Xanthobacteraceae	Pseudolabrys	NA
ZOTU626	0.102949	0.446025	-0.100216	0.549748	-1.03606	0.000675709	-0.294849	0.274415	0.882116	0.0494681	0.629157	0.115704	-0.680369	0.116572	-0.723917	0.0205404	Bacteria	Proteobacteria	Gammaproteobacteria	Burkholderiales	Comamonadaceae	Rhodoferax	NA
ZOTU6274	NA	NA	NA	NA	NA	NA	NA	NA	NA	NA	-0.801209	0.000520684	NA	NA	0.00771356	0.978426	Bacteria	Myxococcota	Polyangia	Polyangiales	Polyangiaceae	NA	NA
ZOTU630	0.958214	0.0507653	0.364278	0.353216	1.22844	0.00614702	1.0476	0.00454346	1.12982	0.00816163	0.239547	0.381824	-0.273732	0.561275	NA	NA	Bacteria	Bdellovibrionota	Oligoflexia	0319-6G20	0319-6G20	0319-6G20	marine_metagenome
ZOTU631	-0.2071	0.631208	-0.310146	0.249055	-0.70941	0.106301	-1.0041	0.00392301	-0.0565111	0.870142	-0.349247	0.147164	0.454999	0.270509	-0.561129	0.0239131	Bacteria	Proteobacteria	Gammaproteobacteria	Methylococcales	Methylomonadaceae	Methylomonas	uncultured_bacterium
ZOTU6319	NA	NA	NA	NA	NA	NA	-0.00772147	0.876399	NA	NA	-0.338076	0.259335	NA	NA	-0.674306	0.00137911	Bacteria	Proteobacteria	Gammaproteobacteria	Aeromonadales	Aeromonadaceae	Tolumonas	Tolumonas_auensis
ZOTU6327	NA	NA	NA	NA	NA	NA	0.141592	0.210563	NA	NA	0.182156	0.517349	NA	NA	-0.719222	0.000107365	Bacteria	Acidobacteriota	Acidobacteriae	Subgroup_13	Subgroup_13	Subgroup_13	uncultured_bacterium
ZOTU6351	NA	NA	NA	NA	NA	NA	0.80304	2.9205e-05	NA	NA	0.193129	0.416887	NA	NA	0.151649	0.457058	Bacteria	Campilobacterota	Campylobacteria	Campylobacterales	Sulfurimonadaceae	Sulfuricurvum	NA
ZOTU6360	0.160711	0.328689	0.0153086	0.941156	-0.770813	0.00606171	-0.529671	0.100015	-0.205956	0.229051	-0.0438861	0.883681	NA	NA	0.00573718	0.976292	Bacteria	Bacteroidota	Ignavibacteria	Ignavibacteriales	Ignavibacteriaceae	Ignavibacterium	uncultured_bacterium
ZOTU6370	NA	NA	NA	NA	NA	NA	-0.00772147	0.961491	NA	NA	-0.762657	0.00928049	NA	NA	-0.131784	0.511518	Bacteria	SAR324_clade(Marine_group_B)	SAR324_clade(Marine_group_B)	SAR324_clade(Marine_group_B)	SAR324_clade(Marine_group_B)	SAR324_clade(Marine_group_B)	metagenome
ZOTU6390	NA	NA	NA	NA	NA	NA	NA	NA	-0.960247	0.000952146	NA	NA	-0.0779783	0.815957	0.00233535	0.980895	Bacteria	FCPU426	FCPU426	FCPU426	FCPU426	FCPU426	metagenome
ZOTU6392	NA	NA	NA	NA	NA	NA	0.338852	0.00363278	NA	NA	0.632755	0.00930292	NA	NA	-0.689499	0.00125747	Bacteria	Myxococcota	Polyangia	Haliangiales	Haliangiaceae	Haliangium	NA
ZOTU6402	-0.161889	0.454896	NA	NA	-0.174595	0.257914	-0.619133	0.00695787	-0.056643	0.624356	-0.0644578	0.513063	0.805998	0.00174135	NA	NA	Bacteria	Myxococcota	Polyangia	mle1-27	mle1-27	mle1-27	NA
ZOTU6409	NA	NA	-0.0664271	0.281787	NA	NA	0.141592	0.2971	NA	NA	0.638505	0.00787558	NA	NA	0.2432	0.0996099	Bacteria	Myxococcota	Polyangia	UASB-TL25	UASB-TL25	UASB-TL25	uncultured_bacterium
ZOTU641	0.687573	0.00371258	0.0360495	0.904706	0.300329	0.379116	0.0516019	0.787392	-0.341199	0.315591	-0.514144	0.0997401	-0.0112138	0.976205	0.0234742	0.926877	Bacteria	Firmicutes	Clostridia	Peptostreptococcales-Tissierellales	Acidaminobacteraceae	Acidaminobacter	uncultured_prokaryote
ZOTU645	-0.0311713	0.895188	-0.179975	0.473909	0.646645	0.00996206	0.072948	0.694455	-0.291891	0.387214	0.00639133	0.985961	0.163893	0.531416	-0.156395	0.312894	Bacteria	NA	NA	NA	NA	NA	NA
ZOTU646	0.444144	0.0203148	-0.0555081	0.833498	-0.154144	0.732631	0.1183	0.681348	-1.52529	0.000179757	-0.507986	0.220731	-0.495465	0.267361	-0.101481	0.774546	Bacteria	Firmicutes	Clostridia	Christensenellales	Christensenellaceae	Christensenellaceae_R-7_group	uncultured_compost
ZOTU648	0.518845	0.255675	0.150488	0.56065	0.0990661	0.76971	-0.0727261	0.722379	0.0330764	0.919173	-0.642765	0.0629749	0.697117	0.128451	-0.783615	0.00773887	Bacteria	Bacteroidota	Bacteroidia	Bacteroidales	Prolixibacteraceae	WCHB1-32	NA
ZOTU6532	NA	NA	0.256173	0.0355552	-0.135428	0.424103	-0.84502	0.0011901	-0.0326695	0.852371	NA	NA	-0.0826431	0.69853	NA	NA	Bacteria	Bacteroidota	Bacteroidia	Bacteroidales	Bacteroidetes_BD2-2	Bacteroidetes_BD2-2	uncultured_bacterium
ZOTU656	-0.451736	0.125284	0.00583302	0.985436	-0.841387	0.00121238	-0.0580015	0.81893	-0.415038	0.0761547	0.0340823	0.92477	-0.170297	0.650242	-0.297244	0.130093	Bacteria	Proteobacteria	Gammaproteobacteria	Burkholderiales	Comamonadaceae	NA	NA
ZOTU657	0.89615	0.00136736	0.277114	0.110375	0.391493	0.110852	0.156934	0.326496	-0.122754	0.649416	-0.319608	0.0489427	0.306185	0.221611	0.213702	0.072778	Bacteria	Desulfobacterota	Syntrophobacteria	Syntrophobacterales	Syntrophobacteraceae	Syntrophobacter	NA
ZOTU6606	0.112764	0.481707	0.720835	0.00982146	NA	NA	0.204732	0.398186	NA	NA	-0.0306691	0.828717	NA	NA	NA	NA	Bacteria	Desulfobacterota	Syntrophobacteria	Syntrophobacterales	Syntrophobacteraceae	Syntrophobacter	uncultured_delta
ZOTU6608	NA	NA	0.625779	0.00851835	NA	NA	0.290905	0.18109	NA	NA	0.118644	0.507611	NA	NA	0.127675	0.398579	Bacteria	Proteobacteria	Gammaproteobacteria	Oceanospirillales	Halomonadaceae	Halomonas	metagenome
ZOTU664	0.360927	0.29582	0.402064	0.155394	-0.334512	0.430245	-0.543109	0.0541431	0.922434	0.00947061	0.218129	0.607577	-0.529065	0.0968957	-0.437318	0.160331	Bacteria	Spirochaetota	Spirochaetia	Spirochaetales	Spirochaetaceae	Salinispira	metagenome
ZOTU6647	0.593457	0.00947674	NA	NA	NA	NA	NA	NA	-0.109027	0.646311	NA	NA	0.342891	0.0652476	NA	NA	Bacteria	Spirochaetota	Spirochaetia	Spirochaetales	Spirochaetaceae	M2PT2-76_termite_group	uncultured_bacterium
ZOTU6725	NA	NA	0.0828862	0.652028	NA	NA	NA	NA	NA	NA	-1.03841	0.000168517	-0.00976239	0.972008	-0.0926175	0.749804	Bacteria	Proteobacteria	Alphaproteobacteria	Caulobacterales	Caulobacteraceae	Phenylobacterium	NA
ZOTU6728	NA	NA	NA	NA	NA	NA	NA	NA	NA	NA	-0.060392	0.817925	0.0641148	0.616665	0.608369	0.000204631	Bacteria	Myxococcota	Polyangia	Nannocystales	Nannocystaceae	Pseudenhygromyxa	uncultured_bacterium
ZOTU6744	-0.0463648	0.79817	0.44909	0.087765	0.0622034	0.798403	0.422089	0.20984	0.688888	0.00407349	0.832782	0.0141732	0.558369	0.0542323	0.213477	0.443069	Bacteria	Desulfobacterota	Desulfobulbia	Desulfobulbales	uncultured	uncultured	uncultured_bacterium
ZOTU680	0.252262	0.250885	-0.101766	0.602476	0.610103	0.0035898	0.397658	0.0126238	-0.389058	0.0167089	0.271566	0.342631	0.364566	0.247504	0.252207	0.301333	Bacteria	Desulfobacterota	Desulfobaccia	Desulfobaccales	Desulfobaccaceae	Desulfobacca	uncultured_bacterium
ZOTU682	1.2024	1.36657e-05	0.337161	0.0567877	-0.174932	0.651895	0.156067	0.532172	0.667831	0.00360307	0.149337	0.436975	0.463969	0.222949	0.0823145	0.592205	Bacteria	Desulfobacterota	Desulfuromonadia	Geobacterales	Geobacteraceae	NA	NA
ZOTU6882	NA	NA	NA	NA	0.262028	0.500875	0.849485	0.00900446	NA	NA	0.069662	0.714576	NA	NA	0.0699129	0.630379	Bacteria	Bacteroidota	Bacteroidia	Chitinophagales	Chitinophagaceae	NA	NA
ZOTU6883	0.648872	0.00813299	NA	NA	0.105436	0.569495	0.141592	0.168	NA	NA	NA	NA	NA	NA	NA	NA	Bacteria	Spirochaetota	Spirochaetia	Spirochaetales	Spirochaetaceae	Salinispira	NA
ZOTU6901	NA	NA	-0.148163	0.531288	NA	NA	0.846273	0.000474901	-0.056643	0.519164	-0.563167	0.0442632	-0.141699	0.567343	0.169175	0.39145	Bacteria	Bacteroidota	Ignavibacteria	Ignavibacteriales	Ignavibacteriaceae	Ignavibacterium	uncultured_bacterium
ZOTU691	0.95495	0.00696103	0.757608	0.0021656	0.311301	0.443568	0.52147	0.22167	0.336467	0.16886	0.230346	0.41927	0.685558	0.0669418	0.256863	0.285078	Bacteria	Verrucomicrobiota	Verrucomicrobiae	Methylacidiphilales	Methylacidiphilaceae	uncultured	uncultured_bacterium
ZOTU6937	0.79866	0.0151106	NA	NA	1.21998	0.0567607	1.20367	0.00902432	0.184221	0.265948	NA	NA	NA	NA	NA	NA	Bacteria	Proteobacteria	Gammaproteobacteria	Burkholderiales	Comamonadaceae	Hydrogenophaga	NA
ZOTU695	0.0164838	0.97144	-0.757336	0.0144114	-0.650765	0.131506	-0.727751	0.00998631	0.0917916	0.680791	-0.380555	0.178473	-0.208296	0.574951	0.132389	0.517442	Bacteria	Proteobacteria	Gammaproteobacteria	Methylococcales	Methylomonadaceae	Methylomonas	uncultured_bacterium
ZOTU6983	NA	NA	0.0730709	0.640321	NA	NA	0.727053	0.00141152	NA	NA	-0.0502996	0.825231	NA	NA	-0.137163	0.599334	Bacteria	Proteobacteria	Gammaproteobacteria	Burkholderiales	Comamonadaceae	Comamonas	uncultured_prokaryote
ZOTU699	1.12185	0.00751485	0.432373	0.0242767	0.2449	0.579471	-0.0166173	0.954393	0.523554	0.160292	0.38803	0.213262	1.06381	9.85838e-05	-0.113818	0.570093	Bacteria	Desulfobacterota	Desulfuromonadia	Geobacterales	Geobacteraceae	NA	NA
ZOTU7	0.317236	0.290129	0.504375	0.159296	0.929746	0.00673861	0.643438	0.0072479	0.371182	0.137632	0.921931	0.000472295	0.674696	0.0693573	-0.135417	0.658055	Bacteria	Myxococcota	Myxococcia	Myxococcales	Myxococcaceae	uncultured	uncultured_bacterium
ZOTU70	0.400649	0.0764108	-0.0876462	0.742835	0.70417	0.0159213	0.336352	0.0487984	0.213138	0.201504	0.28274	0.211994	0.420042	0.170435	-0.669506	0.00949399	Bacteria	Nitrospirota	4-29-1	4-29-1	4-29-1	4-29-1	uncultured_bacterium
ZOTU701	0.0211765	0.95023	-0.132969	0.652051	0.5516	0.0733244	0.168972	0.515062	-0.672479	8.06724e-05	-0.025962	0.864271	0.202583	0.357855	-0.159418	0.23883	Bacteria	Proteobacteria	Alphaproteobacteria	Rhizobiales	Beijerinckiaceae	Methylocystis	NA
ZOTU7040	NA	NA	0.0490974	0.42631	NA	NA	NA	NA	NA	NA	-0.648236	0.00929427	NA	NA	-0.0554269	0.625071	Bacteria	Acidobacteriota	Subgroup_18	Subgroup_18	Subgroup_18	Subgroup_18	NA
ZOTU705	-0.0795502	0.822113	-0.0511936	0.885312	-0.870901	0.0044968	-0.196202	0.42483	0.0444795	0.829209	0.337485	0.115503	0.322466	0.313631	-0.27452	0.18162	Bacteria	Myxococcota	Myxococcia	Myxococcales	Myxococcaceae	P3OB-42	uncultured_Stigmatella
ZOTU708	0.0413582	0.931804	-0.739003	0.00602139	-0.348163	0.271013	-0.119777	0.545363	0.202924	0.651644	0.21158	0.623131	-0.376977	0.27134	-0.451848	0.106192	Bacteria	Proteobacteria	Gammaproteobacteria	Burkholderiales	Gallionellaceae	NA	NA
ZOTU71	0.605192	0.117364	0.0389281	0.880582	1.37259	4.23361e-06	0.667158	0.00948524	-0.318328	0.126264	-0.0624237	0.784555	-0.00345761	0.991403	0.184342	0.508357	Bacteria	Proteobacteria	Gammaproteobacteria	Burkholderiales	Comamonadaceae	NA	NA
ZOTU713	NA	NA	NA	NA	NA	NA	-0.00772147	0.948482	NA	NA	0.806932	0.00411482	0.132331	0.46641	0.444024	0.0477583	Bacteria	Desulfobacterota	Desulfuromonadia	Geobacterales	Geobacteraceae	Citrifermentans	uncultured_Geobacteraceae
ZOTU72	0.183372	0.487279	0.0727757	0.791232	-0.540799	0.220427	0.470881	0.00557984	0.26849	0.298874	0.72486	0.0318013	0.498694	0.173052	0.63987	0.0091092	Bacteria	Firmicutes	Clostridia	Clostridiales	Clostridiaceae	Clostridium_sensu_stricto_1	NA
ZOTU720	NA	NA	-0.226586	0.455936	0.105436	0.640497	0.776241	0.00954453	0.328156	0.0766136	0.181607	0.452975	0.110011	0.655768	-0.0251961	0.888643	Bacteria	Acidobacteriota	Acidobacteriae	TSBb06	TSBb06	TSBb06	uncultured_bacterium
ZOTU7231	NA	NA	0.269019	0.123247	NA	NA	0.0260673	0.882663	NA	NA	0.654752	0.00370484	NA	NA	0.0472517	0.812872	Bacteria	Verrucomicrobiota	Kiritimatiellae	WCHB1-41	WCHB1-41	WCHB1-41	uncultured_eubacterium
ZOTU7235	NA	NA	NA	NA	NA	NA	NA	NA	NA	NA	0.761497	0.000161589	NA	NA	-0.20474	0.0821542	Bacteria	Myxococcota	Polyangia	UASB-TL25	UASB-TL25	UASB-TL25	uncultured_bacterium
ZOTU724	-0.342132	0.296889	-0.488675	0.0836052	0.281536	0.259951	0.090222	0.751722	0.33408	0.221977	0.0101815	0.977036	0.998047	0.00395026	0.258393	0.224933	Bacteria	Bacteroidota	Bacteroidia	Bacteroidales	SB-5	SB-5	uncultured_soil
ZOTU736	0.0828517	0.811193	-0.143026	0.676799	0.313577	0.205406	0.247747	0.309075	0.838418	0.00384762	0.404345	0.0752978	0.725877	0.0268378	0.198569	0.507547	Bacteria	Desulfobacterota	Desulfobulbia	Desulfobulbales	Desulfobulbaceae	uncultured	uncultured_bacterium
ZOTU739	0.381667	0.170506	-0.540688	0.0274717	0.279594	0.19823	-0.0081878	0.962456	-0.594916	0.00749957	-0.182453	0.358771	0.202773	0.298569	0.152656	0.169684	Bacteria	Proteobacteria	Alphaproteobacteria	Rhizobiales	Beijerinckiaceae	Methylocystis	uncultured_bacterium
ZOTU744	-0.012576	0.950497	0.116932	0.719995	-0.227643	0.473999	0.232606	0.420251	0.969284	0.00117591	0.563993	0.0793899	0.994693	0.021716	-0.00543108	0.989102	Bacteria	Acidobacteriota	Aminicenantia	Aminicenantales	Aminicenantales	Aminicenantales	uncultured_Aminicenantes
ZOTU746	0.218473	0.0983555	-0.553751	0.0387462	0.0990228	0.610782	0.434625	0.0188832	-1.07145	5.22464e-07	-0.0959253	0.701013	0.121503	0.634694	-0.057268	0.710874	Bacteria	Sva0485	Sva0485	Sva0485	Sva0485	Sva0485	uncultured_bacterium
ZOTU760	-0.698729	0.0380268	-0.908905	0.00308135	-0.0199035	0.950133	-0.340257	0.286774	0.203418	0.619031	0.516759	0.0851013	0.489088	0.0944469	-0.025886	0.927357	Bacteria	Proteobacteria	Gammaproteobacteria	Methylococcales	Methylococcaceae	Methylocaldum	uncultured_bacterium
ZOTU7641	NA	NA	-0.0664271	0.62115	NA	NA	0.718273	4.76659e-05	NA	NA	-0.0742731	0.639321	NA	NA	-0.0554269	0.466582	Bacteria	Bacteroidota	Bacteroidia	Chitinophagales	Saprospiraceae	uncultured	NA
ZOTU767	-0.012576	0.871665	-0.709651	0.0094015	0.205767	0.227125	0.224126	0.291783	0.362886	0.219557	0.369196	0.270976	0.647287	0.061182	0.131713	0.288383	Bacteria	Proteobacteria	Gammaproteobacteria	Burkholderiales	TRA3-20	TRA3-20	NA
ZOTU77	0.873935	0.0137935	0.460092	0.0198334	0.191126	0.551422	0.129667	0.486296	0.813272	0.00069064	0.485824	0.00526232	0.88748	6.68064e-05	0.110929	0.482392	Bacteria	Desulfobacterota	Desulfuromonadia	Geobacterales	Geobacteraceae	NA	NA
ZOTU7747	NA	NA	0.597368	0.00500215	NA	NA	0.00172259	0.993467	NA	NA	0.0020845	0.993946	NA	NA	-0.0314534	0.895053	Bacteria	Desulfobacterota	Desulfuromonadia	Geobacterales	Geobacteraceae	NA	NA
ZOTU775	NA	NA	-0.463037	0.205655	NA	NA	0.647294	0.0265677	NA	NA	1.55753	0.00394452	-0.215576	0.14344	1.00621	0.00114407	Bacteria	Firmicutes	Clostridia	Peptostreptococcales-Tissierellales	Peptostreptococcaceae	Sporacetigenium	uncultured_bacterium
ZOTU7831	0.367786	0.0334808	0.632251	0.000622592	-0.357697	0.00737777	0.123862	0.704853	0.034908	0.856004	0.0264292	0.929465	-0.0958	0.65134	-0.090012	0.748764	Bacteria	Desulfobacterota	Desulfuromonadia	Geobacterales	Geobacteraceae	NA	NA
ZOTU787	NA	NA	0.179526	0.616595	0.372838	0.144672	0.842109	0.000119913	-0.129599	0.626555	0.634516	0.0632107	0.509064	0.167682	0.363501	0.156858	Bacteria	Desulfobacterota	Desulfobulbia	Desulfobulbales	Desulfobulbaceae	uncultured	uncultured_bacterium
ZOTU79	0.182557	0.399177	-0.0920186	0.712445	0.230811	0.369331	-0.0055474	0.979512	-0.149997	0.388687	0.453448	0.101524	0.339637	0.221179	-0.782215	0.00055207	Bacteria	Myxococcota	Myxococcia	Myxococcales	Myxococcaceae	P3OB-42	uncultured_bacterium
ZOTU7928	NA	NA	NA	NA	0.0324805	0.850593	0.620973	0.00581563	NA	NA	NA	NA	NA	NA	NA	NA	Bacteria	Planctomycetota	vadinHA49	vadinHA49	vadinHA49	vadinHA49	uncultured_bacterium
ZOTU794	0.715281	0.0307817	0.624865	0.00336839	0.0639087	0.79036	-0.111813	0.600377	0.129033	0.564931	0.0363156	0.862341	0.406534	0.20492	0.0720028	0.790093	Bacteria	Desulfobacterota	Desulfuromonadia	Geobacterales	Geobacteraceae	NA	NA
ZOTU800	0.749039	0.00729915	-0.557411	0.0733779	0.0816795	0.772091	0.106645	0.663509	-0.563834	0.0475554	-0.172607	0.353625	0.315507	0.193774	0.295484	0.0690123	Bacteria	Proteobacteria	Alphaproteobacteria	Rhizobiales	Methyloligellaceae	uncultured	NA
ZOTU802	0.772346	0.0301523	-0.0315525	0.874272	-0.606386	0.00872101	-0.347011	0.0858748	0.467666	0.105995	0.304147	0.319529	0.395638	0.220318	0.16231	0.634814	Bacteria	Bacteroidota	Bacteroidia	Bacteroidales	Bacteroidetes_BD2-2	Bacteroidetes_BD2-2	uncultured_prokaryote
ZOTU8047	NA	NA	-0.0664271	0.281786	NA	NA	0.713836	3.92852e-05	NA	NA	NA	NA	NA	NA	NA	NA	Bacteria	Verrucomicrobiota	Verrucomicrobiae	Verrucomicrobiales	Rubritaleaceae	Rubritaleaceae	uncultured_bacterium
ZOTU812	0.599871	0.00985432	0.0219822	0.935842	-0.308715	0.244694	-0.186555	0.372782	-0.440036	0.0432541	-0.0118826	0.947597	0.219032	0.598863	0.234044	0.192101	Bacteria	Nitrospirota	Thermodesulfovibrionia	uncultured	uncultured	uncultured	uncultured_prokaryote
ZOTU821	-0.268459	0.469704	0.351126	0.2478	-0.426045	0.203539	-0.663325	0.00610095	0.269108	0.260055	-0.152824	0.654609	0.572522	0.293385	-0.0216382	0.942588	Bacteria	Myxococcota	Myxococcia	Myxococcales	Anaeromyxobacteraceae	Anaeromyxobacter	NA
ZOTU829	-0.137916	0.294526	-0.135629	0.655754	0.315914	0.204011	0.218684	0.265965	0.0588815	0.774214	0.297038	0.319633	-0.393154	0.150388	-0.606517	4.22574e-05	Bacteria	Myxococcota	Polyangia	UASB-TL25	UASB-TL25	UASB-TL25	uncultured_bacterium
ZOTU83	0.990948	0.000656037	0.0541985	0.869451	-0.274156	0.418849	-0.503416	0.023446	1.00268	0.0554024	0.456303	0.375481	0.202557	0.661122	-0.566428	0.0897635	Bacteria	Bacteroidota	Bacteroidia	Bacteroidales	Marinilabiliaceae	[Cytophaga]_xylanolytica_group	uncultured_bacterium
ZOTU837	0.908054	0.00152691	0.206116	0.33529	0.658622	0.0323626	-0.152632	0.47734	-0.0220424	0.916918	-0.239834	0.398968	0.204428	0.386796	-0.467725	0.0669176	Bacteria	Fibrobacterota	Fibrobacteria	Fibrobacterales	Fibrobacterales	BBMC-4	uncultured_soil
ZOTU8403	NA	NA	NA	NA	NA	NA	NA	NA	NA	NA	0.662478	0.00676249	NA	NA	NA	NA	Bacteria	Chloroflexi	SHA-26	SHA-26	SHA-26	SHA-26	NA
ZOTU849	NA	NA	NA	NA	-1.65976	0.0033931	-1.35292	0.00256035	NA	NA	NA	NA	-1.60644	0.00361194	-1.0998	0.000376439	Bacteria	Proteobacteria	Gammaproteobacteria	Burkholderiales	Rhodocyclaceae	Candidatus_Accumulibacter	NA
ZOTU859	0.217161	0.455026	0.123831	0.622447	-0.377213	0.25111	0.263653	0.163904	0.90832	0.000551666	0.442532	0.170706	1.13957	0.00130496	0.190538	0.197272	Bacteria	Desulfobacterota	Desulfuromonadia	Geobacterales	Geobacteraceae	NA	NA
ZOTU860	NA	NA	NA	NA	NA	NA	NA	NA	1.53961	0.00327727	1.1126	0.0172773	-0.56819	0.448113	-0.0414026	0.944841	Bacteria	Bacteroidota	Bacteroidia	Bacteroidales	Barnesiellaceae	uncultured	uncultured_bacterium
ZOTU8654	NA	NA	0.136583	0.597415	-0.00130824	0.989086	0.631729	0.00896052	NA	NA	0.164615	0.525686	-0.0219229	0.884174	-0.0892157	0.743091	Bacteria	Desulfobacterota	Syntrophobacteria	Syntrophobacterales	Syntrophobacteraceae	Syntrophobacter	uncultured_bacterium
ZOTU867	0.23545	0.544003	-0.235763	0.368407	0.231614	0.563869	0.192184	0.190291	-0.967973	0.00912548	-0.0945845	0.736823	0.751706	0.0453951	-0.121631	0.411446	Bacteria	Proteobacteria	Gammaproteobacteria	Burkholderiales	Comamonadaceae	Rhizobacter	uncultured_bacterium
ZOTU869	0.551343	0.154207	-0.403984	0.215613	-0.183375	0.553025	-0.453551	0.170862	1.25539	4.8328e-05	-0.111443	0.692475	0.864142	0.0077587	0.219409	0.447946	Bacteria	Spirochaetota	Leptospirae	Leptospirales	Leptospiraceae	Leptonema	marine_metagenome
ZOTU870	NA	NA	-0.0351751	0.918863	-0.150622	0.28859	0.397974	0.0569588	-0.210179	0.434886	-0.0252443	0.929265	0.687821	0.00957811	0.530924	0.000481284	Bacteria	Proteobacteria	Gammaproteobacteria	Burkholderiales	Nitrosomonadaceae	GOUTA6	uncultured_bacterium
ZOTU876	0.659519	0.0546061	0.406944	0.116002	0.81255	0.0853475	0.478291	0.0815447	0.965253	0.00641987	0.813231	0.000286945	1.1317	0.0711147	-0.479833	0.132848	Bacteria	NA	NA	NA	NA	NA	NA
ZOTU8781	0.242447	0.456276	-0.100216	0.406709	1.29527	0.0488545	1.27878	0.00997697	0.195349	0.405647	0.0510667	0.693894	NA	NA	-0.0794004	0.638675	Bacteria	Proteobacteria	Alphaproteobacteria	Rhodobacterales	Rhodobacteraceae	Tabrizicola	NA
ZOTU883	-0.1286	0.764688	-0.792516	0.00517597	-0.370543	0.178127	-0.402679	0.176726	0.0914048	0.740105	0.106251	0.751945	0.270074	0.428741	0.0263089	0.895541	Bacteria	Proteobacteria	Gammaproteobacteria	Methylococcales	Methylococcaceae	Candidatus_Methylospira	uncultured_bacterium
ZOTU885	0.958736	0.00113283	0.661733	0.0204283	0.699895	0.0714427	0.442736	0.244731	0.167114	0.724993	0.0337303	0.944867	0.398022	0.272515	-0.136365	0.646565	Bacteria	Desulfobacterota	Desulfobulbia	Desulfobulbales	Desulfocapsaceae	NA	NA
ZOTU893	NA	NA	0.846941	0.00212163	-0.035097	0.828746	0.727053	0.0158125	0.0588815	0.780811	-0.023151	0.941262	-0.182723	0.575167	-0.032957	0.865896	Bacteria	Acidobacteriota	Subgroup_22	Subgroup_22	Subgroup_22	Subgroup_22	NA
ZOTU8977	NA	NA	NA	NA	NA	NA	0.637479	0.00238286	NA	NA	NA	NA	NA	NA	NA	NA	Bacteria	Bacteroidota	Bacteroidia	Bacteroidales	Prolixibacteraceae	BSV13	uncultured_bacterium
ZOTU902	1.02972	0.00442212	0.494195	0.0946964	0.786195	0.115535	0.332852	0.292185	0.706528	0.0167631	0.763466	0.00718677	0.421986	0.308997	0.357714	0.066494	Bacteria	Desulfobacterota	Desulfuromonadia	Geobacterales	Geobacteraceae	uncultured	NA
ZOTU905	NA	NA	-0.214936	0.549629	0.0324805	0.880474	0.668871	0.00275915	-0.0654231	0.725523	-0.0598553	0.810613	0.431758	0.340804	-0.140037	0.381655	Bacteria	Acidobacteriota	Acidobacteriae	Subgroup_13	Subgroup_13	Subgroup_13	uncultured_bacterium
ZOTU9073	NA	NA	NA	NA	-0.266146	0.265972	-0.623415	0.00702195	NA	NA	NA	NA	NA	NA	NA	NA	Bacteria	Firmicutes	Clostridia	Lachnospirales	Lachnospiraceae	NA	NA
ZOTU909	NA	NA	0.0634043	0.862045	-0.463406	0.0667053	0.975261	4.93518e-08	0.323719	0.15844	0.766166	0.00810091	0.0468341	0.902954	0.504396	0.0257638	Bacteria	Firmicutes	Clostridia	Clostridiales	Clostridiaceae	Clostridium_sensu_stricto_1	NA
ZOTU912	-0.421349	0.019296	0.000486376	0.999062	-0.208384	0.214911	0.687515	0.0223833	-0.824438	0.000392951	-0.465254	0.0680932	0.656961	0.0541141	-0.332373	0.27857	Bacteria	Proteobacteria	Gammaproteobacteria	Burkholderiales	Nitrosomonadaceae	Ellin6067	uncultured_soil
ZOTU924	0.1945	0.460123	0.130367	0.659957	-0.763087	0.00125679	0.0466801	0.806536	-0.713926	0.00499739	-0.465423	0.0127229	0.0129549	0.965789	0.023721	0.851678	Bacteria	Myxococcota	Polyangia	Polyangiales	Sandaracinaceae	uncultured	uncultured_bacterium
ZOTU9243	0.327098	0.265365	-0.335289	0.082886	-0.430351	0.373003	-0.6499	0.00947178	0.182583	0.411157	0.299636	0.387359	0.888224	0.119149	-0.43861	0.103541	Bacteria	Proteobacteria	Gammaproteobacteria	Burkholderiales	Rhodocyclaceae	Sulfuritalea	uncultured_bacterium
ZOTU928	NA	NA	0.674863	0.00425106	NA	NA	0.216117	0.291955	-0.114405	0.530718	-0.210353	0.560994	-0.022203	0.947837	0.175067	0.623392	Bacteria	Verrucomicrobiota	Verrucomicrobiae	Pedosphaerales	Pedosphaeraceae	Oikopleura	uncultured_bacterium
ZOTU929	0.146667	0.698046	0.202477	0.544146	-0.355729	0.514796	-0.197409	0.364261	0.00111923	0.995844	0.813775	0.00364754	0.18572	0.394541	0.152569	0.591536	Bacteria	Proteobacteria	Gammaproteobacteria	Pseudomonadales	Pseudomonadaceae	Pseudomonas	Pseudomonas_oryzae
ZOTU93	0.1945	0.558223	-0.165676	0.500286	0.448741	0.127558	0.453103	0.0215533	0.173046	0.340171	-0.0715665	0.702567	0.787461	2.12534e-05	0.300564	0.00226426	Bacteria	Nitrospirota	4-29-1	4-29-1	4-29-1	4-29-1	NA
ZOTU942	-0.012576	0.778765	-0.033511	0.890097	-0.00130824	0.991423	0.616233	0.000190486	0.236234	0.418766	0.201815	0.496202	0.599504	0.0463444	0.0214801	0.900819	Bacteria	Bacteroidota	Kryptonia	Kryptoniales	BSV26	BSV26	Ignavibacteria_bacterium
ZOTU946	0.789405	0.00338975	0.589001	0.0267162	0.307019	0.39741	0.101969	0.632606	-0.552866	0.236214	-0.129008	0.739708	-0.564601	0.178352	-0.0239444	0.946686	Bacteria	Desulfobacterota	Desulfobulbia	Desulfobulbales	Desulfobulbaceae	Desulfobulbus	NA
ZOTU9475	0.0451863	0.725665	-0.0688428	0.819177	-0.035097	0.854743	0.199354	0.23642	-0.105625	0.623849	-1.01667	5.3353e-06	0.109566	0.654853	-0.419067	0.179409	Bacteria	Bacteroidota	Ignavibacteria	Ignavibacteriales	Ignavibacteriaceae	Ignavibacterium	uncultured_bacterium
ZOTU952	-0.219652	0.0319024	0.0709611	0.802282	-0.0239694	0.927256	0.100554	0.660851	0.0903227	0.765706	0.0367849	0.858483	-0.15654	0.652564	-0.608792	0.000302166	Bacteria	Chloroflexi	Anaerolineae	SJA-15	SJA-15	SJA-15	NA
ZOTU955	0.618872	0.122822	0.195266	0.596857	0.185514	0.755223	0.1171	0.831411	-1.31435	0.0377552	-1.29328	0.00804587	0.0154729	0.940997	NA	NA	Bacteria	Proteobacteria	Gammaproteobacteria	Burkholderiales	Rhodocyclaceae	NA	NA
ZOTU962	0.0127274	0.963634	-0.387917	0.29899	-0.839311	0.00373029	-0.615948	0.00837986	0.167954	0.482798	0.0804307	0.695487	0.393639	0.0896751	-0.00746921	0.969596	Bacteria	Myxococcota	Myxococcia	Myxococcales	Myxococcaceae	P3OB-42	uncultured_Stigmatella
ZOTU964	NA	NA	-0.662485	0.00869557	-0.00130824	0.995286	0.0277132	0.859804	-0.220115	0.270675	0.547334	0.109276	0.679142	0.00630903	-0.0222877	0.9057	Bacteria	Fibrobacterota	Fibrobacteria	Fibrobacterales	MAT-CR-H6-H10	MAT-CR-H6-H10	NA
ZOTU966	1.24105	9.65352e-05	0.476296	0.0328897	0.247712	0.572042	-0.126216	0.64363	0.659536	0.0936652	0.546947	0.0441175	0.335481	0.226002	-0.170951	0.531211	Bacteria	Desulfobacterota	Desulfuromonadia	Geobacterales	Geobacteraceae	uncultured	NA
ZOTU967	-0.0694517	0.884388	-0.741615	0.00169143	-1.53725	0.000275664	-0.701452	0.0102739	-0.182669	0.557953	0.442624	0.0935157	0.542601	0.0727123	-0.127159	0.549797	Bacteria	Proteobacteria	Gammaproteobacteria	Methylococcales	Methylomonadaceae	Methylomonas	uncultured_bacterium
ZOTU9831	NA	NA	NA	NA	NA	NA	-0.0654837	0.349404	NA	NA	0.641906	0.00939563	NA	NA	-0.0314534	0.874741	Bacteria	Myxococcota	Polyangia	Haliangiales	Haliangiaceae	Haliangium	uncultured_bacterium
ZOTU9875	0.540457	0.176713	-0.0664953	0.763994	-1.02626	0.0628823	-0.981321	0.0019636	0.239156	0.225585	0.61773	0.025624	0.860539	0.141619	-0.0687126	0.826288	Bacteria	Proteobacteria	Gammaproteobacteria	Burkholderiales	NA	NA	NA
ZOTU994	NA	NA	-0.477485	0.183589	0.133847	0.590724	0.310754	0.104931	-0.242776	0.33626	0.0720228	0.821985	0.903425	0.0001645	0.271057	0.131073	Bacteria	Planctomycetota	Pla4_lineage	Pla4_lineage	Pla4_lineage	Pla4_lineage	uncultured_bacterium
ZOTU995	0.011852	0.973263	0.0828862	0.643803	1.04275	0.00128725	0.34057	0.308716	-1.02885	0.00999452	0.00722563	0.982194	-0.498023	0.157606	-0.20474	0.403724	Bacteria	Proteobacteria	Alphaproteobacteria	Rhizobiales	Xanthobacteraceae	Bradyrhizobium	NA
ZOTU997	NA	NA	-0.370432	0.243835	-0.263798	0.335725	0.105559	0.766031	1.1106	7.30483e-05	0.995117	0.00296972	0.291112	0.481263	-0.521204	0.186054	Bacteria	Proteobacteria	Gammaproteobacteria	Burkholderiales	Methylophilaceae	Methylotenera	NA
ZOTU998	0.454423	0.21212	0.260949	0.377644	0.179464	0.550139	-0.516555	0.0900364	-0.0798542	0.833674	-0.647587	0.0625599	-0.447929	0.20373	-0.99284	2.44787e-05	Bacteria	Acidobacteriota	Holophagae	Holophagales	Holophagaceae	uncultured	NA

## Sheet: Table S3
Table S3. Enriched and depleted bacterial functions associated with rice defoliation.
Bold fonts indicate the pathway that consistently changed in two experiments. NA, not applicable; ND, not detected in one intact or defoliated communities
Compartment	KEGG pathway (level 3)	KEGG pathway (Level 2)	KEGG pathway (Level 1)	MH63 (Exp 1)								MH63 (Exp 2)								NIP (Exp 1)								NIP (Exp 2)
				day 1		day 3		day 5		day 7		day 2		day 3		day 4		day 5		day 1		day 3		day 5		day 7		day 2		day 3		day 4		day 5
				log2FC	P-value	log2FC	P-value	log2FC	P-value	log2FC	P-value	log2FC	P-value	log2FC	P-value	log2FC	P-value	log2FC	P-value	log2FC	P-value	log2FC	P-value	log2FC	P-value	log2FC	P-value	log2FC	P-value	log2FC	P-value	log2FC	P-value	log2FC	P-value
Root	Aminobenzoate degradation	Xenobiotics biodegradation and metabolism	Metabolism	-0.397856	0.0190392	-0.661981	0.00305376	-0.382412	0.191701	-0.2593	0.126593	0.135748	0.631798	0.535666	0.0173507	-0.315355	0.00754451	0.191782	0.363143	-0.0255814	0.84692	-0.00877988	0.896631	0.111802	0.504997	0.169089	0.255673	0.090832	0.825445	-0.00331293	0.965499	0.375224	0.0775959	0.48528	0.23741
Root	Naphthalene degradation	Xenobiotics biodegradation and metabolism	Metabolism	-0.23391	0.0387378	-0.702485	0.00298205	-0.307323	0.229531	-0.29057	0.0968477	0.0863072	0.630627	0.378747	0.0148078	-0.214684	0.00225029	0.159133	0.297891	-0.00891147	0.896564	-0.0128358	0.882002	0.0874085	0.490798	0.130219	0.354923	0.0886982	0.752106	0.0166679	0.837825	0.363481	0.0748464	0.433492	0.177442
Root	Bisphenol degradation	Xenobiotics biodegradation and metabolism	Metabolism	-0.592845	0.0701146	-1.05132	0.00367986	-0.670907	0.225061	-0.542747	0.118541	0.233537	0.531129	0.930476	0.0384283	-0.385012	0.00512193	0.364924	0.222401	0.012224	0.833065	-0.0525718	0.877096	0.337222	0.217746	0.371719	0.183584	0.214845	0.735284	-0.0410537	0.867881	0.56532	0.0871592	0.782015	0.19228
Root	Caprolactam degradation	Xenobiotics biodegradation and metabolism	Metabolism	-0.480076	0.0283641	-0.671733	0.00479068	-0.352291	0.160346	-0.166556	0.137682	0.169264	0.628494	0.642432	0.0103367	-0.381114	0.000610511	0.24884	0.326968	-0.0377718	0.804709	0.0295889	0.78037	0.0605211	0.769083	0.10277	0.396171	0.0761966	0.850887	-0.00733476	0.971472	0.40385	0.0375324	0.47107	0.208563
Root	Limonene and pinene degradation	Metabolism of terpenoids and polyketides	Metabolism	-0.300929	0.0293036	-0.542182	0.00577864	-0.427994	0.106587	-0.1638	0.173882	0.131437	0.536418	0.464662	0.0172483	-0.265358	0.0008625	0.226672	0.289443	-0.00405468	0.933169	0.0212457	0.839003	0.114054	0.510135	0.112665	0.408707	0.109097	0.756125	-0.00340581	0.978895	0.473817	0.0301182	0.441997	0.306757
Root	beta-Alanine metabolism	Metabolism of other amino acids	Metabolism	-0.150819	0.231373	-0.276288	0.000515539	-0.104665	0.172598	-0.0394578	0.526235	0.0319733	0.737572	0.229026	0.0788645	-0.102709	0.00341915	0.0280311	0.672113	-0.0272664	0.843819	0.012581	0.929067	0.00898395	0.995155	0.0461786	0.570134	0.0124361	0.877475	-0.0039869	0.996597	0.149958	0.071668	0.133658	0.316483
Root	ABC transporters	Membrane transport	Environmental Information Processing	-0.0595188	0.588023	-0.400036	0.00277894	-0.206499	0.159163	-0.206306	0.12386	0.105093	0.359238	0.206717	0.0578249	-0.261134	0.00800792	0.107549	0.418636	0.0301966	0.803367	-0.0591092	0.461958	0.0675064	0.531273	0.0993601	0.469511	0.0535566	0.735101	0.060878	0.378056	0.242276	0.0938716	0.257668	0.205023
Root	Fatty acid degradation	Lipid metabolism	Metabolism	-0.210825	0.103447	-0.384699	0.00155512	-0.107405	0.205144	-0.047545	0.431994	0.0316552	0.784946	0.20599	0.154181	-0.117966	0.00398201	0.0424037	0.533743	-0.0345879	0.804421	0.016117	0.8923	0.0294543	0.854556	0.0301329	0.710772	0.0175245	0.876016	-0.000408982	0.951301	0.147391	0.0985181	0.166456	0.281713
Root	Synthesis and degradation of ketone bodies	Lipid metabolism	Metabolism	-0.138305	0.488796	-0.528491	0.00395541	-0.0523658	0.480511	-0.0188623	0.740339	0.110222	0.580909	0.254099	0.0503958	-0.203415	0.0051961	0.102035	0.365953	0.0415726	0.647074	0.0149278	0.889998	-0.0721127	0.507846	0.0336005	0.741792	0.0170944	0.926504	0.00957992	0.838055	0.175108	0.150303	0.223691	0.279861
Root	Biosynthesis of unsaturated fatty acids	Lipid metabolism	Metabolism	-0.138768	0.366979	-0.0403957	0.00148675	0.000887741	0.763034	0.103883	0.55488	0.00210159	0.870525	0.0986863	0.454044	-0.12192	0.00833532	0.0386021	0.390589	-0.0556273	0.613209	0.0380996	0.742672	0.0194326	0.932329	0.0072109	0.894843	-0.0021314	0.874253	-0.0139425	0.892839	0.0602178	0.203179	0.0379053	0.298923
Root	Pentose and glucuronate interconversions	Carbohydrate metabolism	Metabolism	-0.00231237	0.799842	-0.188639	0.00451701	-0.282994	0.0148868	-0.1649	0.084032	0.0174367	0.731711	0.192997	0.202296	-0.142722	0.00435131	0.065604	0.636341	0.0575357	0.68781	-0.0868588	0.443818	0.133256	0.267855	0.119365	0.451653	0.0392523	0.788838	0.0914199	0.294725	0.224763	0.119322	0.120772	0.505918
Root	Propanoate metabolism	Carbohydrate metabolism	Metabolism	-0.0880525	0.516208	-0.224524	0.000519069	-0.0840488	0.093875	-0.0258533	0.677263	0.0466076	0.59163	0.135119	0.375179	-0.0737308	0.00497436	0.0307173	0.56874	-0.00748427	0.974043	0.00752575	0.974503	0.0121402	0.963695	0.0160947	0.849771	0.01168	0.852796	-0.00591759	0.976824	0.126845	0.12394	0.115036	0.351032
Root	Butanoate metabolism	Carbohydrate metabolism	Metabolism	-0.0941301	0.547677	-0.28715	0.0012537	-0.0798423	0.129178	-0.0328895	0.624974	0.0658814	0.550966	0.148472	0.303144	-0.11902	0.00354738	0.0443283	0.527494	0.0155113	0.865797	-0.0051112	0.918387	-0.00589856	0.910928	0.0149964	0.870454	0.0189448	0.849587	0.00793711	0.848983	0.134211	0.147456	0.149756	0.302461
Root	Lysine degradation	Amino acid metabolism	Metabolism	-0.125456	0.354806	-0.325801	0.00127598	-0.0676874	0.206978	-0.0438749	0.52865	0.0419088	0.704308	0.146911	0.259893	-0.0957808	0.00546394	0.0263599	0.632027	0.000461478	0.963984	0.0214902	0.835619	-0.00927196	0.881131	0.0175272	0.825455	0.00123221	0.931879	0.0171421	0.712458	0.154079	0.0739861	0.122235	0.327212
Root	Tryptophan metabolism	Amino acid metabolism	Metabolism	-0.21188	0.16387	-0.39042	0.0038151	-0.122855	0.197169	0.00770199	0.843515	0.0648656	0.677385	0.25644	0.0562139	-0.181742	0.00455165	0.0940578	0.373418	-0.0334851	0.814115	0.0312777	0.773429	0.0105035	0.990362	0.0533678	0.563943	0.0211484	0.878822	0.0176459	0.752855	0.209573	0.0708092	0.203883	0.328851
Root	Valine, leucine and isoleucine degradation	Amino acid metabolism	Metabolism	-0.175307	0.210244	-0.364755	0.00137316	-0.0319001	0.29224	-0.0138611	0.692445	0.0462012	0.705545	0.152484	0.310196	-0.0919162	0.00994869	0.0258093	0.542348	-0.025033	0.858777	0.015625	0.896845	0.0109514	0.973863	0.00729363	0.918911	-0.00710086	0.989884	0.00853833	0.845512	0.122481	0.100184	0.114406	0.271545
Rhizosphere	Chloroalkane and chloroalkene degradation	Xenobiotics biodegradation and metabolism	Metabolism	-0.00973575	0.765655	-0.178793	0.000800989	-0.0165792	0.845794	-0.0587989	0.0298477	0.134268	0.089673	-0.113502	0.00741242	-0.0998859	0.0486518	0.0371766	0.378095	-0.0489636	0.169743	-0.0643515	0.25165	-0.0966308	0.15205	-0.0245247	0.79902	0.0761852	0.205289	-0.051588	0.222705	0.125779	0.241842	-0.000145282	0.978955
Rhizosphere	Aminobenzoate degradation	Xenobiotics biodegradation and metabolism	Metabolism	-0.0573398	0.601743	-0.268243	0.00597355	0.0512874	0.71492	-0.0610115	0.558484	0.17294	0.0604727	-0.107384	0.00425167	-0.0940727	0.0878805	0.0375531	0.611312	-0.0576635	0.531871	-0.0211099	0.798782	-0.184627	0.00482904	-0.0370044	0.656237	0.0243364	0.764337	-0.0297922	0.474504	0.163239	0.0871885	-0.0660099	0.741386
Rhizosphere	Naphthalene degradation	Xenobiotics biodegradation and metabolism	Metabolism	0.011854	0.983456	-0.270055	0.00218764	0.0117437	0.928692	-0.0759893	0.287602	0.155752	0.0731088	-0.100877	0.00893744	-0.104734	0.0484066	0.0441407	0.414907	-0.0492095	0.41641	-0.0502605	0.482841	-0.165474	0.0424666	-0.0597218	0.501319	0.0471489	0.571343	0.00404046	0.954154	0.135458	0.0801407	-0.0250631	0.882359
Rhizosphere	Caprolactam degradation	Xenobiotics biodegradation and metabolism	Metabolism	-0.0606514	0.418267	-0.351544	0.0049205	0.0580584	0.714184	-0.115608	0.310882	0.28377	0.0434339	-0.152726	0.00454964	-0.140642	0.0495533	0.0723677	0.379333	-0.0460243	0.617803	-0.0921566	0.358824	-0.241683	0.0165011	-0.137438	0.182406	0.0940515	0.511971	-0.0412004	0.636623	0.177765	0.0429826	-0.0169166	0.954095
Rhizosphere	Limonene and pinene degradation	Metabolism of terpenoids and polyketides	Metabolism	0.0623161	0.68042	-0.22356	0.00631284	0.0444211	0.735468	-0.0536723	0.447894	0.253579	0.014793	-0.109967	0.00192405	-0.121066	0.0451351	0.071752	0.278336	-0.0230399	0.757909	-0.0310354	0.669671	-0.150682	0.00982937	-0.0390565	0.636873	0.0993241	0.286721	-0.0217795	0.643256	0.171102	0.0681683	-0.00146519	0.978353
Rhizosphere	Retinol metabolism	Metabolism of cofactors and vitamins	Metabolism	0.0454253	0.629653	-0.194071	0.00470507	-0.00883168	0.952388	-0.0767837	0.0048383	0.175684	0.0669393	-0.100537	0.0133556	-0.0968963	0.00449799	0.0613303	0.142558	-0.0715662	0.2497	-0.0520185	0.238195	-0.0172944	0.70548	-0.00117659	0.979909	0.062303	0.30353	0.0519882	0.327147	0.133955	0.139239	0.0540039	0.705631
Rhizosphere	Arachidonic acid metabolism	Lipid metabolism	Metabolism	-0.00387507	0.996268	-0.161422	0.00356863	0.0453597	0.667703	-0.054044	0.143003	0.178564	0.0682392	-0.105064	0.00286914	-0.0813491	0.080491	0.0746097	0.207857	-0.0433429	0.473967	-0.027453	0.779158	-0.106682	0.0907093	-0.0117068	0.884857	0.0707342	0.537378	-0.00570532	0.754243	0.114548	0.157133	0.0477553	0.648575
Root	Chloroalkane and chloroalkene degradation	Xenobiotics biodegradation and metabolism	Metabolism	-0.166395	0.115549	-0.509557	0.00695858	-0.504534	0.0909076	-0.287492	0.0916118	0.0669746	0.596753	0.277667	0.132005	-0.218725	0.0156024	0.21434	0.311058	0.0589376	0.909175	-0.0779803	0.646381	0.185132	0.158007	0.118129	0.564084	0.137843	0.715338	0.0227814	0.834702	0.445477	0.091386	0.370524	0.386304
Root	Polycyclic aromatic hydrocarbon degradation	Xenobiotics biodegradation and metabolism	Metabolism	-0.730919	0.105049	-1.32378	0.00230515	-0.654492	0.256993	-0.781314	0.0912755	0.300922	0.594832	1.03763	0.0474925	-0.430803	0.0206026	0.269454	0.468195	0.176792	0.837407	-0.168116	0.67375	0.175315	0.665122	0.390992	0.265713	0.142019	0.801893	-0.0380285	0.840012	0.531125	0.0598327	0.771429	0.109749
Root	Dioxin degradation	Xenobiotics biodegradation and metabolism	Metabolism	-0.0933935	0.623752	-0.239611	0.0136933	-0.403744	0.114043	-0.2396	0.197691	0.228297	0.402544	0.568468	0.0234836	-0.356295	0.00832405	0.18818	0.576736	0.158598	0.174795	-0.0803035	0.545376	0.0226519	0.932251	0.205891	0.346292	0.126455	0.743277	0.00751206	0.862494	0.360359	0.0996544	0.424812	0.305604
Root	Toluene degradation	Xenobiotics biodegradation and metabolism	Metabolism	-0.0243947	0.809067	-0.149029	0.00111495	0.0826712	0.238378	0.0806699	0.661945	0.0322129	0.672493	0.0123453	0.818892	-0.0645337	0.0691417	-0.0128126	0.87578	-0.0128229	0.940349	0.0216289	0.87129	-0.0444349	0.651492	-0.006566	0.970758	-0.0192551	0.956067	0.0113996	0.73003	-0.0497765	0.854065	0.0205122	0.371055
Root	Xylene degradation	Xenobiotics biodegradation and metabolism	Metabolism	-0.754257	0.0661016	-0.223107	0.288721	-0.862174	0.0119999	0.0395915	0.859149	0.167416	0.777679	0.879942	0.0355984	-0.656788	0.000614013	0.226761	0.779181	0.0841109	0.860916	-0.0662521	0.81883	0.21054	0.461886	0.128602	0.609197	0.10715	0.853655	0.0546451	0.806833	0.37347	0.189579	0.198119	0.775596
Root	Nitrotoluene degradation	Xenobiotics biodegradation and metabolism	Metabolism	0.0107493	0.953029	-0.273627	7.7472e-05	-0.509742	0.134801	-0.481249	0.106162	0.208352	0.0791612	0.362279	0.0345851	-0.080504	0.211259	0.139963	0.420477	0.130021	0.72757	-0.127222	0.412295	0.178921	0.141232	0.148073	0.536005	0.186743	0.664652	-0.0840791	0.542344	0.407994	0.103033	0.586128	0.178805
Root	Fluorobenzoate degradation	Xenobiotics biodegradation and metabolism	Metabolism	-0.162395	0.306989	-0.611857	0.00633758	-0.204744	0.346361	-0.0661082	0.403247	0.205716	0.259274	0.626214	0.00127064	-0.512955	0.0426983	0.431038	0.210134	-0.0166367	0.966059	0.0537774	0.560657	-0.0370041	0.772356	0.160966	0.235614	0.0567616	0.839441	-0.0108424	0.934975	0.406656	0.0619036	0.476874	0.217593
Root	Chlorocyclohexane and chlorobenzene degradation	Xenobiotics biodegradation and metabolism	Metabolism	-0.296386	0.0544833	-0.739998	0.0116035	-0.346093	0.212759	-0.20685	0.194351	0.229408	0.516263	0.71776	0.012531	-0.542074	0.0100935	0.282693	0.449044	0.0890016	0.649873	-0.049717	0.78289	0.0207234	0.9376	0.2121	0.294424	0.0798298	0.861838	0.0430792	0.620705	0.376325	0.147315	0.444363	0.304423
Root	Benzoate degradation	Xenobiotics biodegradation and metabolism	Metabolism	-0.285818	0.0179867	-0.636107	0.00311999	-0.269108	0.193107	-0.23398	0.11669	0.16386	0.568392	0.472647	0.00300787	-0.344002	0.00515042	0.151718	0.505914	0.0345635	0.860737	-0.0336173	0.753428	0.0259766	0.879583	0.117649	0.412547	0.0451675	0.900449	0.0256886	0.707287	0.273342	0.112078	0.331988	0.296705
Root	Styrene degradation	Xenobiotics biodegradation and metabolism	Metabolism	-0.325057	0.0389959	-0.453703	0.0181367	-0.44145	0.0632669	-0.136868	0.178257	0.0989666	0.599393	0.137124	0.605119	-0.246043	0.0255673	0.2106	0.282241	-0.0133123	0.857303	0.00822132	0.926442	0.176519	0.214451	0.0463551	0.761641	0.109527	0.766448	0.0111704	0.871434	0.349938	0.114647	0.336823	0.505368
Root	Ethylbenzene degradation	Xenobiotics biodegradation and metabolism	Metabolism	0.0109093	0.952894	-0.0601826	0.0104774	-0.283618	0.0427815	-0.105085	0.551614	0.0807863	0.449179	-0.0359304	0.924598	-0.125261	0.171325	0.162793	0.214108	0.0395102	0.850207	0.00642211	0.961101	0.141017	0.248487	0.0324776	0.808106	0.112994	0.630969	0.00219653	0.924295	0.24696	0.104848	0.243064	0.510174
Root	Metabolism of xenobiotics by cytochrome P450	Xenobiotics biodegradation and metabolism	Metabolism	-0.249058	0.179795	-0.444582	0.00849572	-0.0466467	0.519966	0.062305	0.683902	0.013062	0.895325	0.187443	0.216197	-0.183869	0.0841582	0.150105	0.210544	-0.0800786	0.531587	0.073084	0.510388	-0.0112919	0.884167	0.0203877	0.783951	0.00253939	0.924193	0.018698	0.809004	0.209469	0.06844	0.211129	0.223071
Root	Atrazine degradation	Xenobiotics biodegradation and metabolism	Metabolism	-0.496748	0.0439757	-0.962931	0.00925206	-0.135188	0.441799	-0.138453	0.380506	0.162285	0.597035	0.238204	0.0683302	-0.365763	0.022526	0.0875073	0.47198	-0.0934082	0.634473	0.0142058	0.898968	0.0627324	0.575765	0.0571993	0.541322	-0.0172042	0.940073	0.101126	0.313385	0.213835	0.178192	0.315112	0.180992
Root	Drug metabolism - cytochrome P450	Xenobiotics biodegradation and metabolism	Metabolism	-0.263753	0.166431	-0.428769	0.00867345	-0.0386987	0.573881	0.0861905	0.507481	0.00586475	0.921943	0.198095	0.207399	-0.184059	0.0835466	0.158387	0.196709	-0.0945958	0.466603	0.0818388	0.466954	-0.00754624	0.907926	0.0212431	0.773349	-0.000112106	0.92499	0.0133974	0.86178	0.216815	0.0546417	0.217848	0.195562
Root	Neuroactive ligand-receptor interaction	Signaling molecules and interaction	Environmental Information Processing	0.0502113	0.90671	1.50234	0.0355885	0.476722	0.451133	0.469949	0.549558	-0.29054	0.388618	0.210636	0.542838	-0.250271	0.575335	-1.34501	0.0946016	1.47124	0.177714	0.164183	0.741818	-0.04203	0.922156	1.12109	0.118269	0.242319	0.924343	0.688228	0.0900782	0.038495	0.87801	0.598842	0.960608
Root	VEGF signaling pathway	Signal transduction	Environmental Information Processing	0.268064	0.483378	0.585648	0.280109	-1.13597	0.313809	-0.420639	0.374605	0.207015	0.68738	2.33896	0.00255896	0.276532	0.612439	-0.334496	0.27192	-0.870206	0.758096	0.657746	0.636688	1.13986	0.320567	-0.175794	0.595598	-0.186886	0.702292	-1.05209	0.133495	0.798388	0.883888	0.448671	0.700228
Root	Notch signaling pathway	Signal transduction	Environmental Information Processing	0.580235	0.797851	-0.804922	0.00458608	-0.397522	0.360865	-1.53994	0.0136497	0.352285	0.356084	0.390389	0.356364	-0.137243	0.992573	-0.186851	0.832498	1.88729	0.576379	0.763664	0.520258	-0.400174	0.948941	0.30654	0.964956	-0.8463	0.441475	-0.288436	0.565734	-0.370069	0.80382	-0.513411	0.341878
Root	Calcium signaling pathway	Signal transduction	Environmental Information Processing	-0.531201	0.233093	1.06253	0.0424783	0.770329	0.264684	1.59887	0.0373419	-0.969747	0.174388	0.443641	0.451248	0.0979715	0.872752	-1.03915	0.498318	-0.273498	0.426072	0.130232	0.602363	-0.283287	0.42874	1.56286	0.00855342	-0.252827	0.492758	0.442233	0.274178	0.109049	0.717151	-0.145868	0.904397
Root	Two-component system	Signal transduction	Environmental Information Processing	-0.0451439	0.744934	-0.0122786	7.39048e-06	0.115461	0.2362	0.0810583	0.702273	-0.0089363	0.933182	-0.114927	0.682635	-0.0188533	0.365639	0.0267008	0.369231	-0.0200206	0.896862	0.0144298	0.907169	-0.0244386	0.75578	-0.0134115	0.886889	-0.0261804	0.835526	-0.000613949	0.947993	-0.0913801	0.739847	-0.075684	0.989266
Root	Jak-STAT signaling pathway	Signal transduction	Environmental Information Processing	-0.0919572	0.87904	NA	0.334044	1.62952	0.0515412	1.82435	0.427919	1.72401	0.277057	-0.0422387	0.822336	0.398999	0.745859	1.11692	0.271195	0.32954	0.329236	NA	0.384497	-4.62739	0.823262	0.671936	0.883543	-2.95369	0.0930625	-0.50274	0.732912	-1.96203	0.000219914	1.21923	0.0114975
Root	MAPK signaling pathway - yeast	Signal transduction	Environmental Information Processing	-0.00572267	0.89159	-0.182152	0.00341529	0.336781	0.0375498	0.0890535	0.698535	0.028043	0.711352	-0.0857693	0.782634	0.107516	0.601326	-0.140474	0.263112	-0.0131508	0.887525	0.0141015	0.88184	-0.0901128	0.358409	-0.0208931	0.809885	-0.0768696	0.59419	0.0319483	0.618857	-0.217291	0.0467748	-0.113683	0.692243
Root	Wnt signaling pathway	Signal transduction	Environmental Information Processing	0.580235	0.797851	-0.804922	0.00458608	-0.397522	0.360865	-1.53994	0.0136497	0.352285	0.356084	0.390389	0.356364	-0.137243	0.992573	-0.186851	0.832498	1.88729	0.576379	0.763664	0.520258	-0.400174	0.948941	0.30654	0.964956	-0.8463	0.441475	-0.288436	0.565734	-0.370069	0.80382	-0.513411	0.341878
Root	Biosynthesis of ansamycins	Metabolism of terpenoids and polyketides	Metabolism	0.0311328	0.968383	-0.0796814	0.0195788	-0.178408	0.0357147	-0.17711	0.104567	0.0160723	0.799613	0.133334	0.439446	-0.106771	0.00791864	0.0220353	0.78896	0.0473861	0.730253	-0.089219	0.306158	0.0398777	0.618953	0.0634255	0.582817	0.0270073	0.818638	0.0276025	0.721004	0.0422267	0.491099	0.0343465	0.595331
Root	Brassinosteroid biosynthesis	Metabolism of terpenoids and polyketides	Metabolism	NA	NA	NA	0.00350026	0.301885	0.77301	-1.44019	0.259472	1.45102	0.0779222	0.694292	0.30221	0.411362	0.542677	0.899379	0.273002	-1.21776	0.505177	-1.30657	0.393217	0.571874	0.49799	1.63726	0.0096678	-1.40945	0.151113	-0.102736	0.759431	-0.636244	0.566932	-0.450099	0.944487
Root	Biosynthesis of type II polyketide backbone	Metabolism of terpenoids and polyketides	Metabolism	0.409611	0.442537	0.284139	0.897102	-0.478242	0.396395	0.438149	0.380889	-0.152744	0.930289	0.673486	0.0857578	-1.77768	0.175497	-0.264276	0.397946	-0.966434	0.00118754	-0.668068	0.101688	0.113432	0.35198	1.51289	0.0663904	0.383477	0.146833	0.580997	0.218686	0.4848	0.685513	0.198273	0.676933
Root	Geraniol degradation	Metabolism of terpenoids and polyketides	Metabolism	-0.31881	0.0646297	-0.483014	0.00399975	-0.0392974	0.421435	0.0449596	0.783406	0.0769899	0.694177	0.203406	0.235581	-0.104441	0.0171494	0.0441132	0.466977	-0.0739861	0.634736	0.0613524	0.563748	0.0279966	0.887758	-0.00123641	0.990148	-0.00200446	0.985109	-0.0146864	0.912392	0.148519	0.0942127	0.214191	0.25882
Root	Carotenoid biosynthesis	Metabolism of terpenoids and polyketides	Metabolism	-0.377727	0.193788	-0.0825225	0.0843323	0.331871	0.222242	0.597546	0.0178295	-0.0124963	0.996258	0.330828	0.0487314	-0.143423	0.27937	0.0591128	0.51515	-0.233977	0.322026	0.180974	0.430384	-0.0661281	0.687591	0.0334782	0.72098	-0.162708	0.640474	-0.0158242	0.84948	-0.0140665	0.801927	-0.0622038	0.763573
Root	Biosynthesis of type II polyketide products	Metabolism of terpenoids and polyketides	Metabolism	NA	0.310612	-0.814816	0.48549	NA	NA	NA	NA	0.524614	0.930378	0.370821	0.883891	NA	0.0067747	2.60742	0.139199	NA	NA	NA	NA	NA	NA	0.241295	0.532307	1.3615	0.536409	0.261791	0.99741	-2.53104	0.156886	0.0232932	0.124084
Root	Phosphonate and phosphinate metabolism	Metabolism of other amino acids	Metabolism	0.103673	0.82922	-0.445212	0.00730675	-0.511644	0.160045	-0.455659	0.109888	0.222764	0.104856	0.382766	0.00426734	-0.529931	0.0119319	0.505497	0.203699	0.172325	0.597402	-0.146152	0.469184	0.318634	0.126807	0.403667	0.197106	0.219492	0.595293	0.0678253	0.702094	0.478313	0.108029	0.540085	0.253729
Root	Taurine and hypotaurine metabolism	Metabolism of other amino acids	Metabolism	-0.0257269	0.75637	-0.18998	0.000664248	-0.168041	0.0520969	-0.106761	0.249882	0.0262994	0.655035	0.165934	0.386067	-0.038891	0.0253299	0.0685552	0.303408	-0.0261845	0.842363	-0.00311581	0.897335	0.0773828	0.56498	0.0363212	0.733548	0.0352052	0.789073	-0.0100166	0.964931	0.236204	0.0792348	0.232949	0.24596
Root	Glutathione metabolism	Metabolism of other amino acids	Metabolism	-0.0260568	0.80564	-0.198926	0.00111315	0.114119	0.0685564	0.053496	0.783103	0.0191796	0.764259	0.0806174	0.426963	-0.0804326	0.121099	0.0438671	0.36755	-0.0122089	0.950698	0.0387324	0.708057	-0.0557892	0.565704	0.0295622	0.707514	-0.0237131	0.893263	0.0256314	0.668169	0.0443592	0.250242	0.0840285	0.107163
Root	Cyanoamino acid metabolism	Metabolism of other amino acids	Metabolism	-0.0872633	0.321232	-0.23426	0.000783279	-0.19246	0.0589985	-0.113495	0.156924	0.0150279	0.767501	0.178649	0.306264	-0.0917109	0.0207965	0.0848281	0.350913	-0.0151075	0.88879	-0.0146032	0.796821	0.111071	0.373488	0.0753297	0.491207	0.0548811	0.703475	0.0289225	0.748512	0.212016	0.0980391	0.199536	0.347297
Root	D-Arginine and D-ornithine metabolism	Metabolism of other amino acids	Metabolism	0.377789	0.466334	0.228679	0.239506	0.46605	0.0206701	0.0968567	0.834461	0.0797358	0.722299	-0.117318	0.686406	-0.00625597	0.595091	-0.00903183	0.911121	0.250493	0.486139	0.0435055	0.730741	-0.495289	0.00655656	0.18084	0.274895	0.0421595	0.663835	0.0382849	0.727076	-0.0516145	0.879315	0.203923	0.0466536
Root	Retinol metabolism	Metabolism of cofactors and vitamins	Metabolism	-0.170574	0.209973	-0.5084	0.00433294	-0.366255	0.167415	-0.181539	0.192127	-0.088294	0.65023	0.291153	0.133276	-0.19042	0.0364682	0.19833	0.180734	-0.0832536	0.626564	0.0225008	0.845315	0.112302	0.448333	0.0871383	0.390251	0.124924	0.369029	-0.00817419	0.994909	0.413926	0.0307671	0.397256	0.137546
Root	Bacterial secretion system	Membrane transport	Environmental Information Processing	-0.066295	0.605451	0.011623	0.00433074	0.0211326	0.879267	0.0918313	0.626616	-0.0269975	0.969085	-0.0933016	0.771994	-0.0157376	0.47489	0.0457867	0.33014	-0.0285312	0.844229	0.0429517	0.714505	0.0015538	0.95543	-0.0145527	0.886662	-0.0213673	0.930741	-0.0026355	0.988232	-0.026392	0.705464	-0.0311919	0.799013
Root	Ether lipid metabolism	Lipid metabolism	Metabolism	0.144451	0.747249	0.38051	0.668274	-1.4046	0.00537099	-0.347292	0.302382	-0.229899	0.224816	0.272199	0.261728	-0.653167	0.0260155	0.391317	0.630163	0.45721	0.626047	-0.220295	0.789661	0.554534	0.168977	0.333955	0.544974	0.208535	0.797251	0.346928	0.496819	0.647201	0.348175	0.0186644	0.886358
Root	alpha-Linolenic acid metabolism	Lipid metabolism	Metabolism	-0.0941441	0.539004	-0.125035	0.00648792	0.246133	0.0922468	0.236766	0.184138	-0.0129377	0.945502	-0.218138	0.478673	0.04672	0.8481	-0.0521514	0.649142	-0.0749455	0.550945	0.0733975	0.596049	-0.00390743	0.931835	-0.0454311	0.614435	-0.0751987	0.736936	0.00565681	0.808686	-0.17665	0.293923	-0.17457	0.264388
Root	Linoleic acid metabolism	Lipid metabolism	Metabolism	-0.595455	0.0432535	-0.696885	0.00399207	-0.670483	0.12612	-0.407187	0.0907733	0.160064	0.530161	0.45135	0.120996	-0.152436	0.0398544	0.360653	0.0898235	-0.0549197	0.706288	0.00606545	0.939055	0.338765	0.0645944	0.162727	0.400393	0.204873	0.643108	-0.0565806	0.792638	0.543239	0.0492082	0.636476	0.21477
Root	Arachidonic acid metabolism	Lipid metabolism	Metabolism	-0.152461	0.381701	-0.387398	0.0024048	0.00493123	0.677123	0.0482439	0.60464	0.0342497	0.806649	0.327415	0.0160289	-0.151597	0.0331037	0.0766687	0.404042	-0.0600853	0.585785	0.0392385	0.695118	0.0079334	0.993867	0.0685852	0.482183	-0.0149331	0.936982	0.0124564	0.840775	0.195119	0.0701245	0.212456	0.133828
Root	Fatty acid elongation	Lipid metabolism	Metabolism	-0.665825	0.0955389	0.60353	0.143454	-0.0122205	0.99236	0.445052	0.25514	-0.369487	0.418054	-0.956691	0.33156	0.648475	0.00138698	-0.196459	0.527946	-0.193068	0.52206	0.164448	0.355348	0.244168	0.368355	-0.261129	0.062399	-0.197455	0.832092	-0.164951	0.00715285	-0.29917	0.535145	-1.06133	0.114578
Root	Primary bile acid biosynthesis	Lipid metabolism	Metabolism	-1.06575	0.0548257	-1.66108	0.00589167	0.497924	0.0956678	-0.425694	0.400641	0.270468	0.708704	0.952416	0.0594838	-0.442893	0.114815	0.0341162	0.900921	-0.0808932	0.752813	-0.125168	0.354187	-0.550268	0.241837	0.233493	0.119855	-0.0951401	0.722879	0.117922	0.532054	0.0955402	0.470718	0.469106	0.0927402
Root	Steroid hormone biosynthesis	Lipid metabolism	Metabolism	0.325161	0.478831	-0.569734	0.0238343	-0.612121	0.105111	-0.612542	0.0884729	-0.0130919	0.987531	0.729585	0.00775478	-0.0794932	0.727497	0.187812	0.497946	-0.00599975	0.772689	-0.122235	0.69797	0.536497	0.100711	0.569916	0.0642932	-0.0447862	0.84547	0.117056	0.590008	0.60603	0.0126676	0.729624	0.0285188
Root	Glycosylphosphatidylinositol (GPI)-anchor biosynthesis	Glycan biosynthesis and metabolism	Metabolism	NA	0.103222	-0.63633	0.489986	-0.0447789	0.990276	1.60567	0.709468	0.347648	0.324588	0.39115	0.590593	0.821628	0.312719	-0.406079	0.778266	ND	0.00665298	ND	0.588509	0.105701	0.350096	NA	0.931836	-0.340927	0.972344	0.26058	0.540267	0.365041	0.874836	2.5159	0.0625965
Root	Glycosphingolipid biosynthesis - ganglio series	Glycan biosynthesis and metabolism	Metabolism	0.683013	0.501888	0.652904	0.24699	-0.28623	0.210935	-0.667429	0.0680536	-0.151935	0.348074	0.208514	0.582119	0.216669	0.331402	-0.175719	0.202932	0.12706	0.873726	-0.291454	0.46814	0.223913	0.30353	0.152277	0.512869	0.0165499	0.955013	0.106427	0.516788	-0.140331	0.830383	-0.334015	0.417309
Root	Various types of N-glycan biosynthesis	Glycan biosynthesis and metabolism	Metabolism	-1.21616	0.0109415	0.182754	0.74365	0.843715	0.243061	0.355905	0.432973	-0.376826	0.176707	-0.156735	0.756941	0.131685	0.726399	1.71106	0.387691	0.297603	0.214345	-0.543042	0.0658904	-0.350034	0.345454	-0.85345	0.0673697	-0.709578	0.00361924	-0.769787	0.178955	0.195442	0.445587	-0.772297	0.138006
Root	Glycosaminoglycan degradation	Glycan biosynthesis and metabolism	Metabolism	0.634192	0.499758	0.550759	0.314433	-0.266882	0.20338	-0.634826	0.0622823	-0.121412	0.453361	0.228042	0.541647	0.109333	0.635774	-0.148115	0.198371	0.119838	0.87242	-0.251829	0.505464	0.205046	0.337579	0.109984	0.632543	0.0101604	0.956561	0.121625	0.480197	-0.0599987	0.80919	-0.272927	0.480192
Root	Glycosphingolipid biosynthesis - globo and isoglobo series	Glycan biosynthesis and metabolism	Metabolism	0.359106	0.767403	0.206234	0.84015	-0.33444	0.0217131	-0.565127	0.0475187	-0.141432	0.385902	0.223807	0.495101	0.185841	0.32617	-0.196437	0.197553	0.0670759	0.958527	-0.34835	0.493833	0.564004	0.0120052	0.290929	0.220856	0.00205861	0.945861	0.191126	0.329056	-0.0669006	0.818029	-0.31161	0.173264
Root	Other glycan degradation	Glycan biosynthesis and metabolism	Metabolism	0.523055	0.628827	0.672076	0.200935	-0.230404	0.324781	-0.585157	0.0596689	-0.166477	0.355235	0.182724	0.627272	0.324574	0.109212	-0.270734	0.137946	0.0791405	0.942618	-0.311641	0.501689	0.401117	0.0681771	0.189557	0.306564	-0.0449697	0.764981	0.123862	0.461499	-0.234752	0.468366	-0.420761	0.26028
Root	Other types of O-glycan biosynthesis	Glycan biosynthesis and metabolism	Metabolism	NA	NA	-1.99225	0.102762	NA	NA	-0.339662	0.565085	0.475711	0.931846	1.35868	0.895041	NA	NA	NA	0.826672	NA	NA	NA	NA	NA	NA	NA	NA	-1.45306	0.851899	-0.461648	0.374154	2.15169	0.443742	ND	0.572283
Root	Methane metabolism	Energy metabolism	Metabolism	-0.00832108	0.870967	-0.0461111	0.00314936	-0.0779642	0.0271957	-0.0411617	0.64645	0.017249	0.707054	0.110476	0.465651	-0.0156175	0.154601	0.0179711	0.685723	0.0165972	0.838655	-0.0194046	0.718631	-0.00716124	0.886149	0.0347158	0.713826	0.0132838	0.832471	-0.0115775	0.893245	0.084548	0.247245	0.106181	0.3379
Root	Nitrogen metabolism	Energy metabolism	Metabolism	0.0245267	0.996758	-0.0899803	0.00270774	-0.0376912	0.0438931	-0.0578272	0.579193	0.0538358	0.504751	0.0288015	0.753019	-0.0360098	0.19202	0.0203047	0.631938	0.0358118	0.711847	-0.0302354	0.630336	-0.00133939	0.946393	0.0340416	0.718461	0.0224613	0.754694	0.00898645	0.832814	0.0431397	0.37641	0.0759149	0.456428
Root	Inositol phosphate metabolism	Carbohydrate metabolism	Metabolism	0.0322085	0.977154	0.0226209	0.0431171	-0.177062	0.0524256	-0.0376828	0.714165	0.000503342	0.864173	0.0613602	0.605737	-0.142632	0.00402991	0.0816258	0.530075	0.0541939	0.55956	-0.00991095	0.902334	0.0182263	0.922868	0.00537028	0.959321	0.0286202	0.740953	0.0506161	0.351972	0.164196	0.0854877	0.0465753	0.55818
Root	Pyruvate metabolism	Carbohydrate metabolism	Metabolism	0.00472951	0.926367	-0.0455994	0.00129793	0.00184197	0.477451	0.0100892	0.95812	0.00849787	0.815067	-0.00533284	0.910387	-0.00182329	0.157993	0.00566107	0.639512	0.00657764	0.904913	-0.00101293	0.930514	-0.0044489	0.916006	-0.0100999	0.919571	-0.00825264	0.854686	0.00247903	0.906971	0.0163504	0.384329	-0.00636891	0.466859
Root	Glyoxylate and dicarboxylate metabolism	Carbohydrate metabolism	Metabolism	-0.00532789	0.898085	-0.220256	0.00151087	-0.017395	0.363192	-0.0415684	0.639257	0.0678221	0.509119	0.113256	0.330646	-0.0944059	0.0526561	0.0204008	0.712896	0.058484	0.479075	-0.0175019	0.809756	-0.0869502	0.370757	0.0335806	0.737111	0.0141742	0.842507	0.0182632	0.68701	0.0826869	0.281161	0.118269	0.322872
Root	Galactose metabolism	Carbohydrate metabolism	Metabolism	0.00935068	0.870854	0.10624	0.895475	-0.113231	0.00691446	-0.0852478	0.491432	-0.091876	0.668445	0.027574	0.836904	0.0638303	0.94679	-0.0319762	0.778246	-0.0372075	0.795362	-0.0511869	0.422508	0.146643	0.286213	0.0190103	0.808569	-0.00460266	0.944144	0.0228425	0.764656	-0.0391325	0.77234	-0.078873	0.953147
Root	Fructose and mannose metabolism	Carbohydrate metabolism	Metabolism	-0.0372452	0.68392	0.100665	0.8525	-0.1331	0.00889227	-0.0663072	0.619883	-0.0509594	0.845249	-0.0220622	0.962664	0.073763	0.758223	-0.0165755	0.991423	-0.0321942	0.837831	-0.0276521	0.612801	0.134066	0.324612	-0.00593452	0.971176	0.00537156	0.633562	-0.0104227	0.940204	-0.00671048	0.572899	-0.0109228	0.538189
Root	Flavonoid biosynthesis	Biosynthesis of other secondary metabolites	Metabolism	-0.654841	0.0814433	0.499506	0.182854	-0.339375	0.0718666	0.267068	0.454477	-0.39641	0.38741	-0.668771	0.439634	0.420595	0.00706115	-0.061546	0.801604	-0.16629	0.57579	0.109199	0.441275	0.28275	0.287702	-0.194021	0.0994762	-0.0045472	0.808797	-0.152853	0.177742	0.0546061	0.586697	-0.391943	0.315149
Root	Isoflavonoid biosynthesis	Biosynthesis of other secondary metabolites	Metabolism	-0.923636	0.146712	0.356304	0.556673	0.586061	0.432531	1.40372	0.0182233	-0.549415	0.156442	0.266737	0.885449	0.0849884	0.863559	-0.189605	0.459577	-0.464494	0.220604	0.304423	0.307822	-0.00493871	0.973927	-0.0571448	0.972624	-0.354214	0.665249	-0.134434	0.364903	-0.0989647	0.943528	-0.906565	0.128771
Root	Stilbenoid, diarylheptanoid and gingerol biosynthesis	Biosynthesis of other secondary metabolites	Metabolism	-0.622874	0.111646	-0.582977	0.00503422	-0.904852	0.0778509	-0.361067	0.311872	0.00732571	0.860851	0.269752	0.752518	0.0297351	0.908002	0.414397	0.00793236	-0.0616637	0.703758	0.0608604	0.66643	0.486831	0.0690044	0.0676684	0.698342	0.332431	0.586788	-0.197773	0.490137	0.678032	0.0560639	0.879018	0.269972
Root	Tropane, piperidine and pyridine alkaloid biosynthesis	Biosynthesis of other secondary metabolites	Metabolism	-0.00342634	0.888523	-0.137748	0.000591117	-0.0426634	0.19869	-0.0934593	0.429106	0.0403105	0.607974	0.113813	0.346172	-0.0360682	0.17797	-0.00871332	0.904701	0.00956532	0.857799	-0.00720959	0.84972	-0.0436168	0.606449	0.0378174	0.654826	0.0206062	0.732329	-0.000282013	0.956006	0.0457686	0.345905	0.129894	0.183224
Root	Betalain biosynthesis	Biosynthesis of other secondary metabolites	Metabolism	0.553712	0.478104	0.809632	0.106586	-0.26582	0.321253	-0.367345	0.251854	-0.279654	0.197992	0.38336	0.201972	-0.0771749	0.956503	0.381036	0.409739	0.241049	0.763719	-0.321831	0.245633	0.379524	0.0285627	0.413754	0.054089	-0.310535	0.383558	0.0671076	0.694117	-0.337383	0.337033	-0.316316	0.421476
Root	Indole alkaloid biosynthesis	Biosynthesis of other secondary metabolites	Metabolism	0.689505	0.337444	0.869324	0.0876812	-0.278503	0.318707	-0.43305	0.207526	-0.295182	0.193878	0.420174	0.235648	0.405365	0.140214	-0.194533	0.557303	0.148703	0.937308	-0.327265	0.254463	0.387222	0.0405078	0.370527	0.0527856	-0.35984	0.34354	0.155674	0.47762	-0.495707	0.0907817	-0.36582	0.366608
Root	Flavone and flavonol biosynthesis	Biosynthesis of other secondary metabolites	Metabolism	-0.551566	0.287036	-1.35031	0.0233804	0.588189	0.121042	-0.1954	0.762576	0.90991	0.233802	0.795162	0.000231365	-0.421195	0.0558909	0.352474	0.739156	0.279596	0.538016	0.386901	0.845157	-0.555638	0.272547	-0.694528	0.352521	0.292139	0.695129	0.549508	0.366172	1.08788	0.0136177	0.802111	0.0132801
Root	Glycine, serine and threonine metabolism	Amino acid metabolism	Metabolism	-0.0174682	0.808869	-0.0180424	0.00549545	-0.0672115	0.0293157	-0.0208747	0.783741	-0.0188392	0.985997	-0.004162	0.909094	0.00967501	0.152028	0.0234026	0.421998	-0.0106659	0.959989	0.00531295	0.993976	0.0332299	0.813658	-0.0109041	0.90967	0.00464751	0.601602	0.00133258	0.936556	0.0563996	0.206999	0.00360785	0.516001
Root	Phenylalanine metabolism	Amino acid metabolism	Metabolism	-0.139077	0.31592	-0.298321	0.00362718	-0.223492	0.0554841	-0.0807288	0.346965	0.0727727	0.555389	0.155285	0.342114	-0.176582	0.0372192	0.0958383	0.465142	0.0216556	0.892108	-0.00487258	0.953888	0.0356092	0.809516	0.0242327	0.833804	0.0411534	0.837479	0.0210191	0.731944	0.218826	0.131533	0.207362	0.448096
Root	Tyrosine metabolism	Amino acid metabolism	Metabolism	-0.161538	0.163982	-0.35614	0.00134807	-0.190968	0.140304	-0.150513	0.176397	0.0656779	0.643297	0.186651	0.17652	-0.154722	0.0175587	0.0948178	0.3529	-0.00665553	0.945826	-0.00396727	0.90713	0.0393311	0.754409	0.0426775	0.673186	0.047665	0.768769	0.00477252	0.898418	0.200481	0.101331	0.253038	0.211623
Root	Arginine and proline metabolism	Amino acid metabolism	Metabolism	-0.0586038	0.540329	-0.113351	0.000475148	-0.0898666	0.0074452	-0.0467345	0.557217	-0.00794201	0.903939	0.0580623	0.689926	-0.0111092	0.110828	0.0169618	0.553219	-0.0348719	0.8034	-0.00540329	0.868387	0.0622685	0.619081	0.0112729	0.879152	0.00183923	0.776703	0.0129442	0.799734	0.0768661	0.165406	0.0374196	0.413931
Rhizosphere	Polycyclic aromatic hydrocarbon degradation	Xenobiotics biodegradation and metabolism	Metabolism	-0.262032	0.333312	-0.705409	0.016078	0.0815056	0.774284	-0.172807	0.512161	0.166059	0.345724	-0.256483	0.00493871	-0.162836	0.0825853	0.0352004	0.913036	-0.00184935	0.972292	-0.142641	0.275304	-0.438128	0.0168694	-0.20505	0.19698	-0.0197402	0.822019	-0.103646	0.541609	0.341521	0.000338069	-0.0780052	0.861912
Rhizosphere	Dioxin degradation	Xenobiotics biodegradation and metabolism	Metabolism	0.0843168	0.547026	-0.135371	0.0567852	0.0505437	0.762789	0.120189	0.201088	0.144561	0.214173	-0.152361	0.0387194	-0.165775	0.062918	0.0418536	0.667839	0.142776	0.0814059	0.0664754	0.433983	-0.237553	0.00150309	-0.0420168	0.588024	0.0394218	0.793397	-0.0727842	0.0619462	0.246392	0.0217063	0.000844756	0.979413
Rhizosphere	Toluene degradation	Xenobiotics biodegradation and metabolism	Metabolism	0.000105426	0.888371	-0.0346858	0.0857899	0.0418562	0.653971	0.0328159	0.507772	0.090604	0.140746	-0.0717839	0.0358529	-0.0215541	0.260942	0.0293478	0.184561	0.00888293	0.508657	-0.000979744	0.934092	-0.048672	0.223341	0.0120989	0.925767	0.026662	0.346576	0.0460276	0.263019	0.0590349	0.392594	0.00632326	0.971175
Rhizosphere	Xylene degradation	Xenobiotics biodegradation and metabolism	Metabolism	-0.208349	0.499555	-0.498109	0.00902795	-0.0553183	0.67649	-0.0311426	0.861153	0.339206	0.0901875	-0.142432	0.07949	-0.41277	0.0173508	0.0973453	0.487408	0.132541	0.576255	-0.0192538	0.773636	-0.33397	0.151132	-0.11963	0.504639	0.308948	0.312491	-0.164601	0.117112	0.303733	0.170312	0.157749	0.538883
Rhizosphere	Nitrotoluene degradation	Xenobiotics biodegradation and metabolism	Metabolism	-0.169655	0.352347	-0.0661924	0.244759	-0.099207	0.377184	-0.027346	0.973238	-0.0223986	0.990636	0.0690592	0.551547	-0.0282458	0.324198	-0.106891	0.227617	-0.0171945	0.85335	-0.0458442	0.520634	0.0220925	0.979232	-0.0378468	0.377562	-0.0109972	0.943803	0.0750604	0.638589	-0.0837489	0.674961	-0.0771489	0.556536
Rhizosphere	Bisphenol degradation	Xenobiotics biodegradation and metabolism	Metabolism	-0.150147	0.348777	-0.413405	0.0183542	0.0106766	0.938186	-0.0986722	0.557332	0.186775	0.111181	-0.128933	0.00556389	-0.142244	0.0670415	0.045037	0.582336	-0.0617075	0.708636	-0.0374705	0.724039	-0.247372	0.0282582	-0.0486895	0.619084	0.0142183	0.925326	-0.128647	0.254025	0.246237	0.0248105	-0.200615	0.583415
Rhizosphere	Fluorobenzoate degradation	Xenobiotics biodegradation and metabolism	Metabolism	0.0354354	0.688426	-0.240275	0.023372	0.109396	0.536667	0.0131836	0.815957	0.370465	0.0153447	-0.244768	0.00297108	-0.151211	0.117063	0.0999252	0.38642	0.0228061	0.733706	0.0110647	0.847945	-0.182269	0.0470703	0.021576	0.905697	0.154869	0.420267	-0.000940341	0.878182	0.265255	0.0019739	0.0214696	0.870286
Rhizosphere	Chlorocyclohexane and chlorobenzene degradation	Xenobiotics biodegradation and metabolism	Metabolism	-0.0305396	0.866998	-0.374303	0.0232103	0.108511	0.624902	-0.0141076	0.926401	0.386349	0.0319542	-0.275226	0.00290678	-0.184293	0.0874058	0.0807423	0.517076	-0.00011713	0.926698	-0.0444087	0.775391	-0.273742	0.0257229	0.00288288	0.987704	0.147625	0.492457	-0.026941	0.738015	0.289155	0.0176764	0.04588	0.795269
Rhizosphere	Benzoate degradation	Xenobiotics biodegradation and metabolism	Metabolism	-0.0318903	0.759113	-0.272525	0.00238918	0.0214108	0.886937	-0.0644343	0.524989	0.184767	0.0431892	-0.0888801	0.010178	-0.116813	0.0435857	0.0478104	0.53218	-0.0227992	0.780162	-0.0459988	0.531836	-0.215975	0.00780919	-0.0761563	0.353921	0.0603336	0.475595	-0.0218129	0.518611	0.131343	0.15781	0.017312	0.919034
Rhizosphere	Styrene degradation	Xenobiotics biodegradation and metabolism	Metabolism	0.0147598	0.868189	-0.223884	0.0660804	0.0975301	0.631245	0.0107791	0.867362	0.334578	0.0262338	-0.228758	0.000775435	-0.162417	0.0620885	0.13203	0.181252	-0.0632778	0.570328	-0.0789359	0.37993	-0.175304	0.00639338	0.00614534	0.949483	0.11605	0.510978	-0.0549432	0.540618	0.255539	0.0281037	-0.0734649	0.7071
Rhizosphere	Ethylbenzene degradation	Xenobiotics biodegradation and metabolism	Metabolism	0.223195	0.00946488	-0.072284	0.0117631	0.0478588	0.634945	0.0584607	0.103901	0.242808	0.0230107	-0.120733	0.000410499	-0.117675	0.0458445	0.120571	0.120597	-0.00777976	0.893983	-0.00564445	0.986182	-0.075031	0.127745	0.0368706	0.73633	0.0925318	0.490434	0.00554501	0.993812	0.0835746	0.187452	0.0263447	0.814018
Rhizosphere	Metabolism of xenobiotics by cytochrome P450	Xenobiotics biodegradation and metabolism	Metabolism	0.112077	0.46614	-0.162095	0.0982338	0.103814	0.586234	0.0618055	0.308086	0.239039	0.0532123	-0.182169	0.00168819	-0.10165	0.0674728	0.114243	0.146928	-0.0298403	0.796483	-0.0169359	0.953851	-0.15583	0.0120541	-0.000479838	0.964795	0.00822749	0.943811	0.0182839	0.852448	0.214459	0.0372104	-0.017643	0.915419
Rhizosphere	Atrazine degradation	Xenobiotics biodegradation and metabolism	Metabolism	0.0841979	0.810883	-0.363444	0.0948935	0.141813	0.644433	-0.0082819	0.920302	0.247297	0.219935	-0.313243	0.00511183	-0.139028	0.204686	0.157329	0.270026	-0.127813	0.468876	-0.0946541	0.523296	-0.318846	0.00531707	0.0164482	0.926875	0.00219347	0.9735	-0.19207	0.481184	0.289551	0.0237131	-0.00235815	0.967485
Rhizosphere	Drug metabolism - cytochrome P450	Xenobiotics biodegradation and metabolism	Metabolism	0.110794	0.471939	-0.147235	0.109187	0.101484	0.580756	0.0667091	0.258206	0.236171	0.0494624	-0.174693	0.00193378	-0.100986	0.0649739	0.112391	0.147634	-0.0335828	0.776589	-0.0148503	0.967305	-0.147191	0.0151815	0.00278267	0.986392	0.00380613	0.983753	0.00954248	0.957846	0.207297	0.0380492	-0.023277	0.887746
Rhizosphere	Neuroactive ligand-receptor interaction	Signaling molecules and interaction	Environmental Information Processing	0.209752	0.887236	0.88386	0.074723	1.04691	0.107522	0.153319	0.918927	-0.251588	0.433428	0.194205	0.680951	0.0821292	0.629712	-0.0814582	0.793898	-0.386607	0.277093	0.381513	0.0435187	-0.258531	0.496179	0.325657	0.221505	0.724726	0.0476493	0.828561	0.00151906	-0.0403886	0.916828	0.395942	0.0861603
Rhizosphere	VEGF signaling pathway	Signal transduction	Environmental Information Processing	-0.165188	0.871865	0.151767	0.734746	-0.502324	0.163991	0.0868727	0.628556	0.619331	0.169593	-0.0420353	0.709357	-0.433009	0.379792	0.66796	0.015552	-0.20039	0.36486	-0.668323	0.15929	0.949379	0.119497	1.3809	0.0395918	-0.0815606	0.950511	0.0839157	0.976323	-0.51456	0.143181	0.628028	0.197379
Rhizosphere	Notch signaling pathway	Signal transduction	Environmental Information Processing	0.29194	0.230411	-0.997221	0.005064	0.395792	0.364678	-0.19318	0.466666	1.02096	0.126029	-1.07996	0.0279349	-0.512668	0.257941	0.355577	0.360211	-0.190607	0.557878	-0.0654303	0.983376	-0.107621	0.915175	-0.321191	0.0204031	0.650005	0.876489	0.0214162	0.842478	0.125745	0.54104	-0.202466	0.823736
Rhizosphere	Calcium signaling pathway	Signal transduction	Environmental Information Processing	0.297088	0.998347	0.833924	0.0108807	0.331314	0.125918	0.501657	0.0385039	-0.119232	0.151859	0.0029111	0.874643	0.505955	0.00131185	0.11137	0.643277	0.162789	0.431109	0.0857476	0.711892	0.159624	0.574299	0.389798	0.182064	-0.459535	0.0599314	-0.28614	0.111764	-0.109551	0.915978	-0.359199	0.447031
Rhizosphere	Two-component system	Signal transduction	Environmental Information Processing	0.060262	0.484736	0.0219814	0.701417	0.0280588	0.798168	0.0904318	0.265513	-0.00794419	0.870607	-0.025747	0.559845	0.00431015	0.778624	0.0134335	0.523673	0.00484953	0.813967	0.0170302	0.73574	-0.0404949	0.451052	0.0118729	0.93428	-0.0534689	0.187863	-0.0220848	0.496242	0.00943863	0.773984	-0.0534971	0.235141
Rhizosphere	Jak-STAT signaling pathway	Signal transduction	Environmental Information Processing	-0.355158	0.525868	-0.791778	0.220848	0.752265	0.294811	0.195984	0.726762	0.524897	0.850827	0.268586	0.615187	-0.72008	0.167069	0.0323546	0.878184	-2.34651	0.0575462	1.1323	0.169456	-1.91763	0.0899346	-0.21355	0.596744	0.224396	0.612067	0.213688	0.483026	0.230292	0.731789	-0.28836	0.918878
Rhizosphere	MAPK signaling pathway - yeast	Signal transduction	Environmental Information Processing	0.139909	0.216882	-0.0262064	0.253223	0.0689724	0.601852	0.0952866	0.207863	0.0265778	0.645061	-0.118749	0.0400374	0.00860056	0.900337	0.129757	0.0975618	0.0471811	0.526856	0.0139644	0.817127	-0.141299	0.0508335	-0.00619346	0.930138	-0.0673466	0.56964	-0.0427807	0.156204	0.0675947	0.114537	-0.0684346	0.195572
Rhizosphere	Wnt signaling pathway	Signal transduction	Environmental Information Processing	0.29194	0.230411	-0.997221	0.005064	0.395792	0.364678	-0.19318	0.466666	1.02096	0.126029	-1.07996	0.0279349	-0.512668	0.257941	0.355577	0.360211	-0.190607	0.557878	-0.0654303	0.983376	-0.107621	0.915175	-0.321191	0.0204031	0.650005	0.876489	0.0214162	0.842478	0.125745	0.54104	-0.202466	0.823736
Rhizosphere	Biosynthesis of ansamycins	Metabolism of terpenoids and polyketides	Metabolism	-0.0528499	0.725987	-0.00438832	0.66879	-0.0603592	0.565113	-0.0812105	0.594573	-0.0675067	0.615291	0.0733958	0.453154	-0.000144107	0.699207	-0.0378997	0.331146	-0.0101146	0.89498	-0.0193459	0.661443	0.02972	0.924018	-0.000214082	0.954914	0.0355509	0.794487	-0.0481845	0.554699	-0.0419477	0.857225	0.0534114	0.27203
Rhizosphere	Brassinosteroid biosynthesis	Metabolism of terpenoids and polyketides	Metabolism	0.554446	0.618443	-1.1957	0.196491	0.651425	0.545697	0.439309	0.696153	1.03874	0.334141	-0.102239	0.850926	-0.939321	0.00644841	0.427105	0.00344458	-0.00904556	0.744103	0.377032	0.530304	-0.724134	0.411506	2.72298	0.0341359	0.122974	0.734287	0.72065	0.0406582	0.0786358	0.757078	-0.634296	0.0183127
Rhizosphere	Biosynthesis of type II polyketide backbone	Metabolism of terpenoids and polyketides	Metabolism	0.041752	0.690773	0.249169	0.576003	-0.0418186	0.938503	-0.183214	0.67356	0.180803	0.304037	0.179432	0.00667535	0.197308	0.0896454	-0.101399	0.572156	0.0397477	0.960189	-0.118235	0.927556	0.370781	0.00531059	0.211033	0.447738	0.228239	0.401666	0.197057	0.243941	0.0324007	0.813149	0.403093	0.106256
Rhizosphere	Geraniol degradation	Metabolism of terpenoids and polyketides	Metabolism	-0.0261645	0.955002	-0.203466	0.0379401	0.0972902	0.612252	0.00149134	0.809617	0.209513	0.0441207	-0.101851	0.00123956	-0.0724556	0.101079	0.0977034	0.171903	-0.0387575	0.624676	-0.0762613	0.472626	-0.208371	0.00232487	-0.100109	0.316255	0.00183483	0.984621	-0.012094	0.850764	0.127285	0.0474436	-0.0826599	0.579767
Rhizosphere	Carotenoid biosynthesis	Metabolism of terpenoids and polyketides	Metabolism	0.158548	0.00832154	0.00893962	0.704966	0.112075	0.35192	0.180325	0.0361062	0.155842	0.0820673	-0.0751729	0.0220323	-0.0236634	0.178221	0.0548414	0.189735	0.000170227	0.952877	0.10438	0.437059	-0.0319211	0.262537	0.0600741	0.559587	0.0498821	0.556858	0.0340608	0.678021	0.123123	0.15766	0.0226609	0.836105
Rhizosphere	Biosynthesis of type II polyketide products	Metabolism of terpenoids and polyketides	Metabolism	ND	0.0875793	1.93778	0.692754	0.955246	0.333969	NA	NA	1.66493	0.354718	0.927692	0.351108	-0.791666	0.655846	0.545312	0.933804	NA	NA	NA	NA	NA	NA	NA	NA	-2.05437	0.15478	3.62863	0.00989046	-0.419893	0.834197	-2.18622	0.430862
Rhizosphere	Phosphonate and phosphinate metabolism	Metabolism of other amino acids	Metabolism	0.344524	0.10709	-0.146987	0.0227878	-0.0461924	0.438839	0.0444707	0.180033	0.100322	0.230087	-0.189297	0.0068755	-0.132265	0.0764684	0.0251734	0.701459	0.0155144	0.696228	0.0576	0.405405	-0.0252939	0.616271	0.177092	0.0867333	0.0419072	0.791453	-0.14387	0.263843	0.177826	0.0993894	0.0603877	0.776419
Rhizosphere	Taurine and hypotaurine metabolism	Metabolism of other amino acids	Metabolism	-0.0288312	0.852394	-0.0913876	0.117195	-0.00370466	0.964416	-0.0729641	0.491224	0.0648769	0.25292	-0.0511003	0.0709005	-0.0486445	0.046268	0.000253348	0.880911	-0.0444397	0.356625	-0.039237	0.319921	-0.0250666	0.555988	-0.0488967	0.580589	0.0500362	0.117392	0.0072438	0.90038	0.0392105	0.542178	0.0218105	0.791934
Rhizosphere	Glutathione metabolism	Metabolism of other amino acids	Metabolism	0.0721495	0.237398	-0.0329298	0.0511867	0.0598121	0.555914	0.0473747	0.302512	0.10138	0.135033	-0.0841686	0.0386818	-0.0315104	0.154359	0.0548332	0.167973	0.00941152	0.751502	0.0214032	0.700995	-0.0632653	0.143482	0.036802	0.735032	-0.0078682	0.821772	0.0121477	0.875307	0.103767	0.146512	0.00776391	0.957775
Rhizosphere	beta-Alanine metabolism	Metabolism of other amino acids	Metabolism	0.000611814	0.791181	-0.0883804	0.00757779	0.0224791	0.792863	-0.0281263	0.883204	0.091786	0.127987	-0.0293656	0.360125	-0.0420627	0.0776173	0.0360555	0.160351	-0.00801111	0.765452	-0.0216234	0.673857	-0.0700859	0.114051	-0.0253188	0.731693	0.0201991	0.482869	0.0105296	0.878989	0.0587402	0.417155	-0.00546137	0.936817
Rhizosphere	Cyanoamino acid metabolism	Metabolism of other amino acids	Metabolism	0.0201548	0.535091	-0.0755557	0.0679985	0.0308578	0.635807	-0.0868135	0.25209	0.110082	0.0862122	-0.0555021	0.100026	-0.02995	0.169936	0.0753363	0.0756554	-0.022413	0.444119	-0.0270103	0.43462	-0.0331415	0.260401	0.000451103	0.973264	0.0642691	0.274522	-0.0457601	0.206711	0.102148	0.204767	0.0171789	0.884244
Rhizosphere	D-Arginine and D-ornithine metabolism	Metabolism of other amino acids	Metabolism	0.252772	0.252816	0.221423	0.0213574	0.131061	0.19367	0.31985	0.0650405	0.0446774	0.453072	-0.138881	0.0919105	0.0711028	0.331372	0.0734663	0.179202	0.187723	0.127279	0.243853	0.174058	0.00283289	0.853541	0.244063	0.132916	-0.114226	0.215077	0.0860141	0.441347	0.172305	0.0352562	-0.188443	0.0797345
Rhizosphere	Bacterial secretion system	Membrane transport	Environmental Information Processing	-0.00597203	0.955657	0.0121686	0.504967	0.0448306	0.652516	0.0497488	0.449918	0.0019257	0.767399	-0.0332667	0.371992	0.0103536	0.978859	0.00857295	0.496057	-0.0166159	0.556483	0.0232171	0.58594	-0.0091954	0.644463	0.0210089	0.846598	-0.0158476	0.654566	-0.000974916	0.876541	0.02489	0.703137	-0.0560033	0.426221
Rhizosphere	ABC transporters	Membrane transport	Environmental Information Processing	0.0494644	0.0474245	-0.112952	0.0020254	-0.023119	0.746379	-0.0153794	0.972505	0.0422266	0.303942	-0.0277321	0.491348	-0.0533803	0.0341277	-0.00060232	0.975729	-0.0157163	0.579748	-0.0135341	0.819008	-0.0780106	0.137991	-0.0053744	0.903227	0.00794959	0.93504	-0.044343	0.240768	0.0452044	0.586915	0.0802863	0.368547
Rhizosphere	Ether lipid metabolism	Lipid metabolism	Metabolism	-0.18768	0.00469393	-0.0651105	0.40754	-0.0978057	0.572034	-0.0938767	0.634903	0.313693	0.0178152	0.00552684	0.975439	-0.189559	0.0352515	0.0742673	0.61451	-0.132363	0.480939	0.0958633	0.674199	0.0799621	0.673299	0.351545	0.297417	0.355436	0.24998	0.0214022	0.886358	0.139191	0.71665	0.140434	0.88278
Rhizosphere	alpha-Linolenic acid metabolism	Lipid metabolism	Metabolism	0.117809	0.21898	-0.0010973	0.440567	0.0937044	0.46585	0.101178	0.121464	0.159791	0.0421072	-0.0615141	0.028946	0.00103289	0.673485	0.100116	0.129213	-0.0171225	0.803389	-0.00809834	0.964998	-0.0713899	0.22873	0.0281258	0.816957	-0.00816132	0.796178	0.0192379	0.657049	0.0226262	0.538701	0.0574689	0.611343
Rhizosphere	Linoleic acid metabolism	Lipid metabolism	Metabolism	-0.123375	0.349281	-0.313822	0.0255842	-0.0212637	0.83175	-0.118661	0.311005	0.128488	0.21429	-0.116324	0.0802256	-0.113554	0.214161	0.0857645	0.341409	-0.0920492	0.168467	-0.0706042	0.39865	-0.214448	0.00730175	-0.0927473	0.403075	0.0360291	0.864963	-0.200818	0.186195	0.206295	0.0147691	-0.207849	0.501148
Rhizosphere	Fatty acid elongation	Lipid metabolism	Metabolism	-0.118523	0.673421	0.206485	0.147316	0.25236	0.36825	0.073408	0.62232	0.170885	0.154909	0.109886	0.184261	0.154401	0.152886	0.371437	0.00822939	-0.365429	0.379002	-0.408086	0.0906304	0.0911935	0.714074	-0.250164	0.360186	-0.253353	0.0707744	0.0195211	0.886554	-0.165541	0.0856429	-0.468584	0.0462668
Rhizosphere	Fatty acid degradation	Lipid metabolism	Metabolism	-0.0274736	0.760392	-0.138417	0.00246826	0.0302371	0.767483	-0.0376376	0.626045	0.135463	0.0662912	-0.0412279	0.147367	-0.0537468	0.0378019	0.0539591	0.136711	-0.0299345	0.462383	-0.050248	0.378183	-0.0977151	0.0795247	-0.0449734	0.5898	0.0290036	0.372751	0.0176291	0.584862	0.0783512	0.318474	-0.00139345	0.988497
Rhizosphere	Synthesis and degradation of ketone bodies	Lipid metabolism	Metabolism	-0.008314	0.926734	-0.193704	0.024828	0.0185969	0.88785	-0.0108253	0.968587	0.214101	0.0210979	-0.0699	0.0317568	-0.094056	0.0288374	0.0630855	0.255545	0.00321234	0.988047	-0.0660474	0.464341	-0.176696	0.017018	-0.0487324	0.592481	0.0442622	0.471616	0.00809331	0.837534	0.0979317	0.27676	0.013919	0.925402
Rhizosphere	Biosynthesis of unsaturated fatty acids	Lipid metabolism	Metabolism	-0.00724787	0.926318	-0.0392363	0.0584459	0.0262654	0.779004	0.0134616	0.669755	0.042569	0.373936	-0.0334775	0.25144	-0.0224727	0.194181	0.0140647	0.236156	-0.0112122	0.676528	-0.00520421	0.966492	-0.0167254	0.513449	-0.00969202	0.872906	0.0181567	0.378885	0.00636664	0.868269	0.0384625	0.529184	0.00363515	0.991838
Rhizosphere	Primary bile acid biosynthesis	Lipid metabolism	Metabolism	-0.20443	0.596147	-0.720631	0.0323995	-0.0217705	0.806971	-0.101412	0.881152	0.184723	0.245829	-0.0218711	0.818246	-0.239563	0.0519659	-0.0796425	0.61754	-0.0201855	0.980628	-0.131063	0.705816	-0.846763	0.00112074	-0.358851	0.252136	-0.0859327	0.610974	-0.187986	0.292437	0.210539	0.0748798	-0.0232647	0.994789
Rhizosphere	Steroid hormone biosynthesis	Lipid metabolism	Metabolism	-0.365188	0.417256	-0.382799	0.0571921	-0.101826	0.341531	-0.377615	0.0219629	-0.0270901	0.92923	-0.117065	0.260727	-0.0270083	0.439661	-0.0506347	0.4617	-0.175636	0.392015	-0.119918	0.335503	0.0817328	0.640061	-0.0965348	0.503628	0.107313	0.499756	0.120646	0.529907	-0.112481	0.347412	0.0104036	0.831291
Rhizosphere	Glycosylphosphatidylinositol (GPI)-anchor biosynthesis	Glycan biosynthesis and metabolism	Metabolism	-0.629178	0.146258	-0.761913	0.0268361	-1.21148	0.00965184	-0.510068	0.243598	0.732089	0.21304	-0.659592	0.324859	-0.474696	0.309005	-0.0424437	0.871821	-0.138505	0.784475	0.189753	0.516798	-0.347879	0.678767	0.404458	0.709982	0.544668	0.622104	0.186126	0.530539	1.15314	0.523143	0.010787	0.844662
Rhizosphere	Glycosphingolipid biosynthesis - ganglio series	Glycan biosynthesis and metabolism	Metabolism	0.0989518	0.595652	0.0950645	0.788474	0.105307	0.486338	-0.381581	0.173162	-0.146221	0.234563	0.0286702	0.540504	0.252844	0.0016847	0.321868	0.00386736	0.0682841	0.793802	-0.00148053	0.927039	0.0720116	0.542534	-0.199179	0.18843	0.199491	0.518608	-0.112761	0.0871804	0.331431	0.0141566	0.0974175	0.454769
Rhizosphere	Various types of N-glycan biosynthesis	Glycan biosynthesis and metabolism	Metabolism	-0.256731	0.453351	0.0347163	0.995312	0.125696	0.688152	0.464066	0.220622	-0.220037	0.397709	-0.0137424	0.853212	-0.0206789	0.690047	-0.128154	0.666389	-0.119252	0.416201	-0.170194	0.304106	-0.320179	0.0113951	-0.756596	0.0780028	-0.151489	0.27505	-0.104685	0.485764	0.0398831	0.70063	-0.122791	0.702588
Rhizosphere	Other types of O-glycan biosynthesis	Glycan biosynthesis and metabolism	Metabolism	ND	0.220935	NA	0.1319	-0.220367	0.717546	0.0921888	0.653483	-1.11347	0.796038	NA	0.00126945	0.506192	0.990148	-0.0731761	0.881607	-1.49962	0.973514	ND	0.0828016	NA	0.260793	ND	0.759918	-1.24066	0.860635	-2.02172	0.11057	-0.724207	0.953204	NA	NA
Rhizosphere	Glycosaminoglycan degradation	Glycan biosynthesis and metabolism	Metabolism	0.0407923	0.815354	-0.00979789	0.771502	0.0590975	0.660927	-0.385895	0.131159	-0.16594	0.240057	0.0135563	0.835046	0.211655	0.00636311	0.214677	0.0108882	0.033597	0.91771	-0.0137553	0.852266	0.073663	0.517142	-0.20934	0.152807	0.180153	0.509289	-0.0664741	0.203744	0.221891	0.0225225	0.0976207	0.404914
Rhizosphere	Glycosphingolipid biosynthesis - globo and isoglobo series	Glycan biosynthesis and metabolism	Metabolism	0.119731	0.607737	-0.0320744	0.643098	0.0275427	0.794047	-0.33726	0.126554	-0.176995	0.138215	0.00713865	0.986871	0.194592	0.00160133	0.210412	0.00327225	0.031408	0.914657	-0.00067381	0.975935	0.0573222	0.635456	-0.18798	0.113844	0.126601	0.534537	-0.118291	0.106466	0.230024	0.0242438	0.12694	0.0966844
Rhizosphere	Other glycan degradation	Glycan biosynthesis and metabolism	Metabolism	0.0441442	0.740766	0.0762724	0.857916	0.0874243	0.54346	-0.345028	0.190501	-0.210421	0.117573	0.0601633	0.336514	0.289529	0.00385894	0.30483	0.00540343	0.0702675	0.777444	0.0142234	0.934901	0.0588873	0.629524	-0.227966	0.122204	0.14406	0.534589	-0.144739	0.0997256	0.326784	0.0134094	0.0290074	0.710324
Rhizosphere	Methane metabolism	Energy metabolism	Metabolism	-0.0449248	0.793992	-0.00417468	0.549868	-0.0147456	0.852447	-0.0129375	0.92781	-0.01259	0.916856	0.0243026	0.836947	0.00140048	0.737335	-0.0186764	0.409612	-0.00417952	0.989517	0.00156332	0.896247	-0.000120402	0.739494	-0.00672103	0.87679	-0.00855844	0.88695	0.00721694	0.972924	-0.0213041	0.950979	0.00485407	0.997655
Rhizosphere	Nitrogen metabolism	Energy metabolism	Metabolism	0.0473455	0.487151	0.00897045	0.593094	0.0128197	0.901608	0.0399177	0.506279	-0.00589777	0.85	-0.0268936	0.545585	0.00338175	0.721862	0.0130968	0.371533	0.0229342	0.386109	0.0121851	0.710182	-0.0384112	0.318013	0.00840951	0.952247	-0.0203304	0.638913	-0.0365358	0.321282	0.0405502	0.507683	-0.0441369	0.466073
Rhizosphere	Inositol phosphate metabolism	Carbohydrate metabolism	Metabolism	0.0638814	0.15287	0.0101842	0.614894	0.013735	0.863558	0.00516733	0.779652	0.0554547	0.279742	0.00349943	0.90507	-0.0267314	0.12431	0.00990573	0.548005	0.011513	0.379745	0.00381733	0.832216	0.00466769	0.711426	0.03769	0.668489	0.0386396	0.470341	-0.0297588	0.203853	0.0598506	0.534431	0.170229	0.094913
Rhizosphere	Pyruvate metabolism	Carbohydrate metabolism	Metabolism	-0.00350926	0.908167	-0.0181074	0.340702	-0.0124488	0.865497	-0.00632907	0.878371	0.0156837	0.587787	0.00335862	0.890239	-0.0114405	0.370363	-0.00317248	0.865171	-0.0030363	0.970938	-0.0138435	0.715146	-0.0138204	0.607003	-0.0180356	0.787416	0.00658774	0.927158	0.00547743	0.944663	-0.0118925	0.981795	0.0289289	0.576603
Rhizosphere	Glyoxylate and dicarboxylate metabolism	Carbohydrate metabolism	Metabolism	-0.0101863	0.958439	-0.0611417	0.021863	0.0163259	0.861227	0.0197743	0.572938	0.0712055	0.215873	-0.0411217	0.256587	-0.0279196	0.145014	0.0188333	0.407396	0.0172472	0.308971	-0.0060055	0.990744	-0.0799654	0.139537	-0.00257934	0.942385	0.00960041	0.815135	0.0315528	0.548452	0.0580729	0.47325	-0.00745801	0.880353
Rhizosphere	Pentose and glucuronate interconversions	Carbohydrate metabolism	Metabolism	0.0208723	0.71108	-0.0727238	0.142201	-0.029119	0.620362	-0.0938154	0.308159	0.00189959	0.729098	-0.0201746	0.524664	-0.00983998	0.327025	0.0359582	0.0485827	-0.018711	0.76009	0.00261579	0.921008	-3.8113e-05	0.700558	0.0224294	0.816463	0.0650588	0.155868	-0.0409709	0.15161	0.0606755	0.526054	0.126922	0.16485
Rhizosphere	Galactose metabolism	Carbohydrate metabolism	Metabolism	-0.0330602	0.882268	0.00941722	0.780609	-0.0373915	0.68576	-0.108685	0.526431	-0.085718	0.427169	0.056817	0.576862	0.0455656	0.397658	-0.0166385	0.307161	-0.0184227	0.850435	-0.0179986	0.667161	0.0679493	0.530694	-0.0393827	0.579384	0.0195497	0.852901	-0.0568392	0.395198	-0.0411298	0.808887	0.0618608	0.316168
Rhizosphere	Fructose and mannose metabolism	Carbohydrate metabolism	Metabolism	-0.0425549	0.821606	0.0126235	0.77675	-0.0507165	0.635676	-0.0608069	0.760054	-0.082874	0.431584	0.0490661	0.663007	0.0205363	0.79083	-0.0169447	0.427761	-0.0183869	0.851082	-0.0241222	0.222169	0.0425449	0.807419	-0.0341926	0.618818	-0.00317959	0.929682	-0.0482639	0.467362	-0.0497879	0.721684	0.0399619	0.487207
Rhizosphere	Propanoate metabolism	Carbohydrate metabolism	Metabolism	-0.0303693	0.79145	-0.0740871	0.0497399	-0.0113578	0.874152	-0.0352487	0.808756	0.0605419	0.24307	-0.00450808	0.753223	-0.0348057	0.0869374	0.00667464	0.538614	-0.0164271	0.307346	-0.0364276	0.324597	-0.0468603	0.30783	-0.0293458	0.686949	0.027876	0.524105	0.0145915	0.873996	0.00953318	0.815749	0.00346118	0.986659
Rhizosphere	Butanoate metabolism	Carbohydrate metabolism	Metabolism	-0.0272129	0.858987	-0.0965363	0.00958843	-0.0131404	0.857758	-0.0235459	0.931622	0.0873629	0.126829	-0.0188891	0.559213	-0.0528062	0.0347988	0.0174065	0.396157	-0.00725117	0.77532	-0.0405482	0.393888	-0.0867046	0.123319	-0.0490413	0.530437	0.0321615	0.265166	0.0106096	0.927309	0.0244312	0.699569	0.0228434	0.804735
Rhizosphere	Flavonoid biosynthesis	Biosynthesis of other secondary metabolites	Metabolism	-0.202255	0.37429	0.0374076	0.894274	0.141083	0.453967	0.00500939	0.846372	0.200471	0.0834544	-0.0295057	0.599426	0.0237155	0.832393	0.18934	0.00457962	-0.278086	0.334969	-0.301223	0.0260879	0.0999806	0.633568	-0.149531	0.487119	-0.040988	0.392038	-0.0103813	0.971527	-0.0276721	0.883189	-0.274212	0.185512
Rhizosphere	Isoflavonoid biosynthesis	Biosynthesis of other secondary metabolites	Metabolism	0.174651	0.942657	0.266521	0.798696	0.728939	0.209511	0.545355	0.0846297	-0.160845	0.468607	-0.106067	0.508332	0.140144	0.274488	0.377586	0.00985919	-0.177135	0.523282	0.309689	0.414098	-0.239198	0.508397	-0.300159	0.0937738	-0.260906	0.553467	-0.134484	0.630715	0.19695	0.361365	-0.558591	0.00675345
Rhizosphere	Stilbenoid, diarylheptanoid and gingerol biosynthesis	Biosynthesis of other secondary metabolites	Metabolism	-0.338198	0.236038	-0.23501	0.0173981	0.138788	0.504568	-0.0029416	0.900551	0.357132	0.0282568	-0.0189602	0.824205	-0.0722354	0.129048	0.109089	0.0947184	-0.182938	0.401661	-0.30592	0.0184641	0.0871954	0.470266	-0.00475157	0.986383	-0.0853669	0.638531	-0.0957066	0.760756	0.222343	0.0385893	-0.297225	0.677717
Rhizosphere	Tropane, piperidine and pyridine alkaloid biosynthesis	Biosynthesis of other secondary metabolites	Metabolism	-0.00022317	0.877496	-0.0330079	0.175653	-0.00982135	0.887629	-0.0209421	0.994438	-0.029452	0.887729	0.00281947	0.88134	-0.00703592	0.502981	-0.00397916	0.859529	0.00701329	0.61729	0.00494215	0.825664	-0.0218904	0.499382	-0.00267005	0.942574	-0.00808688	0.807996	0.00991906	0.988704	0.0211446	0.723673	-0.00741104	0.848113
Rhizosphere	Betalain biosynthesis	Biosynthesis of other secondary metabolites	Metabolism	-0.231585	0.448584	0.0466777	0.978008	0.104141	0.436885	-0.156799	0.556261	0.0718559	0.553209	0.143406	0.00579294	0.153027	0.13697	0.0487108	0.515909	-0.192834	0.356619	-0.0977152	0.344163	0.197751	0.281241	0.059254	0.735915	0.114944	0.480559	0.0521612	0.621322	-0.107643	0.613516	0.050253	0.688515
Rhizosphere	Indole alkaloid biosynthesis	Biosynthesis of other secondary metabolites	Metabolism	-0.270799	0.411329	0.0511445	0.99204	0.110245	0.402203	-0.161937	0.555183	0.0712004	0.563075	0.153641	0.00724606	0.184616	0.0842356	0.070416	0.451479	-0.193535	0.360059	-0.0931987	0.34857	0.200085	0.278748	0.0619421	0.726357	0.116329	0.476141	0.082278	0.598263	-0.124385	0.55654	0.0393954	0.820322
Rhizosphere	Flavone and flavonol biosynthesis	Biosynthesis of other secondary metabolites	Metabolism	-0.080098	0.731255	-0.508764	0.0175051	-0.0820251	0.669352	-0.35403	0.0142868	-0.105747	0.719401	-0.0155263	0.667858	-0.00243852	0.804743	-0.172238	0.0261799	-0.104082	0.656864	0.0515606	0.75206	-0.120399	0.43813	-0.406676	0.00700521	0.263237	0.151473	-0.0706228	0.607554	-0.0731735	0.589776	0.35047	0.181632
Rhizosphere	Lysine degradation	Amino acid metabolism	Metabolism	-0.00789269	0.97441	-0.107806	0.00285591	0.0347816	0.725984	-0.0312746	0.781358	0.118709	0.0868022	-0.0465429	0.107104	-0.0345423	0.139046	0.0515778	0.111048	-0.00974875	0.759526	-0.0220548	0.728507	-0.0977173	0.0678857	-0.0469382	0.574635	0.0359367	0.318112	0.0136526	0.383629	0.0848042	0.271952	0.0115025	0.925544
Rhizosphere	Glycine, serine and threonine metabolism	Amino acid metabolism	Metabolism	0.00321207	0.841169	-0.015788	0.422395	9.73948e-05	0.997404	-0.0356774	0.887567	0.0197276	0.553331	-0.00548133	0.725137	-0.00248668	0.60173	0.0114041	0.0549017	-0.0158473	0.754623	-0.0170933	0.539216	0.0105749	0.842503	-0.00964598	0.871939	0.0259184	0.551999	-0.00207021	0.777784	0.00690556	0.827665	0.0285294	0.565128
Rhizosphere	Tryptophan metabolism	Amino acid metabolism	Metabolism	-0.000536486	0.890757	-0.133212	0.0105739	0.0427433	0.704205	-0.0158749	0.986893	0.167772	0.0346066	-0.0691441	0.0256987	-0.0677114	0.0558845	0.058961	0.219655	-0.017084	0.790713	-0.0222774	0.785287	-0.115181	0.0266404	-0.0173073	0.815004	0.0541435	0.333082	-0.00792209	0.63376	0.116017	0.170035	0.0168196	0.892098
Rhizosphere	Phenylalanine metabolism	Amino acid metabolism	Metabolism	0.000677692	0.843333	-0.109603	0.00314853	0.0271918	0.799749	-0.00428339	0.744998	0.112487	0.0974717	-0.0741945	0.0484766	-0.0627183	0.0497218	0.0466708	0.208253	-0.00947935	0.79092	-0.0342119	0.570367	-0.100565	0.0505788	-0.0235641	0.753939	0.0423207	0.391803	-0.00617381	0.0235576	0.115524	0.225187	-0.00931398	0.895979
Rhizosphere	Valine, leucine and isoleucine degradation	Amino acid metabolism	Metabolism	-0.0218789	0.813599	-0.12804	0.00440563	0.0267686	0.784945	-0.0513232	0.377994	0.139152	0.0544239	-0.0402215	0.113294	-0.044691	0.0764328	0.0537708	0.121455	-0.0274432	0.405688	-0.0659807	0.253557	-0.100641	0.0856425	-0.0570426	0.527009	0.041269	0.215819	0.0176826	0.362197	0.0638579	0.404808	0.00350385	0.988503
Rhizosphere	Tyrosine metabolism	Amino acid metabolism	Metabolism	0.0183684	0.581327	-0.139051	0.000493044	0.0184232	0.858977	-0.0303377	0.778478	0.088513	0.159676	-0.0729477	0.0738967	-0.0605415	0.0692476	0.02187	0.486426	-0.0217167	0.247846	-0.0334576	0.55125	-0.0947226	0.0659955	-0.0293419	0.712714	0.0313386	0.505538	-0.00973604	0.0518908	0.0934367	0.204379	0.0068141	0.949905
Rhizosphere	Arginine and proline metabolism	Amino acid metabolism	Metabolism	0.00328211	0.839448	-0.0291085	0.304718	-0.00184364	0.977513	-0.0537404	0.708105	0.00674059	0.676766	0.000503868	0.835186	-0.0072356	0.445346	0.0177918	0.0117934	-0.0276968	0.524661	-0.0277225	0.252683	0.00600701	0.790668	-0.00818388	0.885719	0.0226961	0.588794	-0.016328	0.570942	0.0133737	0.780533	0.020753	0.737172

## Sheet: Table S4
Table S4. Information of nodes of the co-occurrence network
Network	ZOTU_id	ddZOTUs (Y/N)	Averaged relative-abundance	Module	Kingdom	Phylum	Class	Order	Family	Genus	Species
Root network	ZOTU1025	N	0.000321	Module #0	Bacteria	Proteobacteria	Alphaproteobacteria	Sphingomonadales	Sphingomonadaceae	Sphingomonas	Sphingomonas_roseiflava
Root network	ZOTU1011	N	0.00029	Module #0	Bacteria	Proteobacteria	Gammaproteobacteria	Burkholderiales	Oxalobacteraceae	Herbaspirillum	NA
Root network	ZOTU1041	N	0.000515	Module #1	Bacteria	Fibrobacterota	Fibrobacteria	Fibrobacterales	Fibrobacterales	BBMC-4	uncultured_Leptospira
Root network	ZOTU1016	N	0.001067	Module #1	Bacteria	Proteobacteria	Gammaproteobacteria	Burkholderiales	Comamonadaceae	NA	NA
Root network	ZOTU10430	N	0.000374	Module #7	Bacteria	Proteobacteria	Gammaproteobacteria	Burkholderiales	Rhodocyclaceae	uncultured	NA
Root network	ZOTU10065	N	0.00123	Module #7	Bacteria	Proteobacteria	Gammaproteobacteria	Burkholderiales	Rhodocyclaceae	NA	NA
Root network	ZOTU10300	N	0.000373	Module #2	Bacteria	Proteobacteria	Gammaproteobacteria	Burkholderiales	NA	NA	NA
Root network	ZOTU1063	N	0.000244	Module #16	Bacteria	Bacteroidota	Bacteroidia	Chitinophagales	Saprospiraceae	uncultured	uncultured_bacterium
Root network	ZOTU1033	N	0.000189	Module #16	Bacteria	Deinococcota	Deinococci	Thermales	Thermaceae	MeiNmus	uncultured_bacterium
Root network	ZOTU1064	N	0.00017	Module #22	Bacteria	Bacteroidota	Bacteroidia	Bacteroidales	SB-5	SB-5	uncultured_soil
Root network	ZOTU1036	N	0.000135	Module #22	Bacteria	Spirochaetota	Leptospirae	Leptospirales	Leptospiraceae	Turneriella	uncultured_bacterium
Root network	ZOTU109	N	0.000239	Module #3	Bacteria	Proteobacteria	Gammaproteobacteria	Steroidobacterales	Steroidobacteraceae	uncultured	NA
Root network	ZOTU107	N	0.000255	Module #3	Bacteria	Proteobacteria	Gammaproteobacteria	Burkholderiales	Comamonadaceae	NA	NA
Root network	ZOTU1092	Y	0.000191	Module #22	Bacteria	FCPU426	FCPU426	FCPU426	FCPU426	FCPU426	metagenome
Root network	ZOTU1113	N	0.000775	Module #4	Bacteria	Firmicutes	Bacilli	Bacillales	NA	NA	NA
Root network	ZOTU10	N	0.021418	Module #4	Bacteria	Firmicutes	Bacilli	Paenibacillales	Paenibacillaceae	Paenibacillus	uncultured_bacterium
Root network	ZOTU1134	N	0.000193	Module #22	Bacteria	Myxococcota	Polyangia	Haliangiales	Haliangiaceae	Haliangium	uncultured_bacterium
Root network	ZOTU1151	N	0.000101	Module #16	Bacteria	Proteobacteria	Gammaproteobacteria	Methylococcales	Methylomonadaceae	Methylomonas	Methylomonas_sp.
Root network	ZOTU100	N	0.00204	Module #22	Bacteria	Bacteroidota	Bacteroidia	Bacteroidales	NA	NA	NA
Root network	ZOTU1155	N	0.000286	Module #0	Bacteria	Proteobacteria	Alphaproteobacteria	Sphingomonadales	Sphingomonadaceae	Sphingomonas	Sphingomonas_roseiflava
Root network	ZOTU11729	N	0.002093	Module #7	Bacteria	Proteobacteria	Gammaproteobacteria	Burkholderiales	NA	NA	NA
Root network	ZOTU11141	N	0.000113	Module #7	Bacteria	Proteobacteria	Gammaproteobacteria	Burkholderiales	Rhodocyclaceae	NA	NA
Root network	ZOTU11736	Y	0.000168	Module #7	Bacteria	Proteobacteria	Gammaproteobacteria	Burkholderiales	Rhodocyclaceae	Zoogloea	uncultured_bacterium
Root network	ZOTU118	N	0.000198	Module #8	Bacteria	Proteobacteria	Gammaproteobacteria	Methylococcales	Methylomonadaceae	Methylomicrobium	uncultured_bacterium
Root network	ZOTU102	N	0.000175	Module #8	Bacteria	Bacteroidota	Kryptonia	Kryptoniales	BSV26	BSV26	uncultured_bacterium
Root network	ZOTU11993	N	0.000372	Module #7	Bacteria	Proteobacteria	Gammaproteobacteria	Burkholderiales	Gallionellaceae	NA	NA
Root network	ZOTU12	N	0.020722	Module #18	Bacteria	Proteobacteria	Gammaproteobacteria	Burkholderiales	Gallionellaceae	Sideroxydans	NA
Root network	ZOTU1035	N	0.000243	Module #8	Bacteria	Bacteroidota	Bacteroidia	Bacteroidales	Paludibacteraceae	uncultured	uncultured_soil
Root network	ZOTU1207	N	0.000264	Module #16	Bacteria	Proteobacteria	Gammaproteobacteria	Burkholderiales	Comamonadaceae	NA	NA
Root network	ZOTU1208	N	0.000109	Module #22	Bacteria	Proteobacteria	Gammaproteobacteria	Burkholderiales	Comamonadaceae	Rhizobacter	NA
Root network	ZOTU12105	N	0.000271	Module #2	Bacteria	Proteobacteria	Gammaproteobacteria	Burkholderiales	NA	NA	NA
Root network	ZOTU123	N	0.001943	Module #16	Bacteria	Proteobacteria	Gammaproteobacteria	Burkholderiales	Comamonadaceae	NA	NA
Root network	ZOTU12411	N	0.000105	Module #7	Bacteria	Proteobacteria	Gammaproteobacteria	Burkholderiales	Rhodocyclaceae	NA	NA
Root network	ZOTU12413	N	0.000223	Module #7	Bacteria	Myxococcota	Myxococcia	Myxococcales	Myxococcaceae	P3OB-42	uncultured_soil
Root network	ZOTU12783	Y	0.000243	Module #7	Bacteria	Proteobacteria	Gammaproteobacteria	Burkholderiales	Rhodocyclaceae	Sulfuritalea	NA
Root network	ZOTU128	N	0.001979	Module #22	Bacteria	Proteobacteria	Gammaproteobacteria	Burkholderiales	Comamonadaceae	NA	NA
Root network	ZOTU1289	N	0.000228	Module #4	Bacteria	Proteobacteria	Alphaproteobacteria	Rhizobiales	Xanthobacteraceae	Afipia	NA
Root network	ZOTU1312	N	0.000118	Module #16	Bacteria	Proteobacteria	Alphaproteobacteria	Rhodobacterales	Rhodobacteraceae	Rhodobacter	NA
Root network	ZOTU1052	N	0.000379	Module #16	Bacteria	Proteobacteria	Alphaproteobacteria	Rhizobiales	Rhizobiales_Incertae_Sedis	Phreatobacter	uncultured_bacterium
Root network	ZOTU132	N	0.000202	Module #8	Bacteria	Bacteroidota	SJA-28	SJA-28	SJA-28	SJA-28	uncultured_bacterium
Root network	ZOTU13220	N	0.000161	Module #7	Bacteria	Proteobacteria	Gammaproteobacteria	Burkholderiales	NA	NA	NA
Root network	ZOTU13236	N	0.000684	Module #7	Bacteria	Proteobacteria	Gammaproteobacteria	Burkholderiales	Rhodocyclaceae	Sulfuritalea	NA
Root network	ZOTU1	Y	0.065081	Module #8	Bacteria	Proteobacteria	Gammaproteobacteria	Burkholderiales	Rhodocyclaceae	uncultured	uncultured_Georgfuchsia
Root network	ZOTU133	N	0.000199	Module #8	Bacteria	Bacteroidota	Bacteroidia	Sphingobacteriales	Lentimicrobiaceae	Lentimicrobiaceae	uncultured_bacterium
Root network	ZOTU1331	N	0.000221	Module #16	Bacteria	Proteobacteria	Gammaproteobacteria	Methylococcales	Methylococcaceae	Methylocaldum	uncultured_bacterium
Root network	ZOTU135	N	0.000533	Module #22	Bacteria	Proteobacteria	Gammaproteobacteria	Burkholderiales	Nitrosomonadaceae	Ellin6067	uncultured_soil
Root network	ZOTU1351	N	0.000139	Module #22	Bacteria	Myxococcota	Polyangia	Polyangiales	Polyangiaceae	uncultured	NA
Root network	ZOTU1114	N	0.000112	Module #22	Bacteria	Bacteroidota	Bacteroidia	Bacteroidales	Prolixibacteraceae	Roseimarinus	uncultured_bacterium
Root network	ZOTU13577	N	0.000191	Module #7	Bacteria	Myxococcota	Myxococcia	Myxococcales	Myxococcaceae	P3OB-42	uncultured_soil
Root network	ZOTU1358	N	0.000224	Module #0	Bacteria	Proteobacteria	Gammaproteobacteria	Burkholderiales	Oxalobacteraceae	Herbaspirillum	NA
Root network	ZOTU13666	Y	0.000196	Module #7	Bacteria	Proteobacteria	Gammaproteobacteria	Burkholderiales	NA	NA	NA
Root network	ZOTU13667	N	0.000111	Module #7	Bacteria	Proteobacteria	Gammaproteobacteria	Burkholderiales	Rhodocyclaceae	Sulfuritalea	NA
Root network	ZOTU13684	N	0.00019	Module #7	Bacteria	Proteobacteria	Gammaproteobacteria	Burkholderiales	Rhodocyclaceae	uncultured	NA
Root network	ZOTU13688	Y	0.000152	Module #7	Bacteria	Proteobacteria	Gammaproteobacteria	Burkholderiales	NA	NA	NA
Root network	ZOTU13752	N	0.000191	Module #2	Bacteria	Proteobacteria	Gammaproteobacteria	Burkholderiales	Rhodocyclaceae	NA	NA
Root network	ZOTU1386	N	0.000492	Module #7	Bacteria	Myxococcota	Myxococcia	Myxococcales	Myxococcaceae	P3OB-42	uncultured_soil
Root network	ZOTU14	N	0.001208	Module #8	Bacteria	MBNT15	MBNT15	MBNT15	MBNT15	MBNT15	uncultured_prokaryote
Root network	ZOTU113	N	0.000141	Module #8	Bacteria	Proteobacteria	Gammaproteobacteria	Burkholderiales	SC-I-84	SC-I-84	NA
Root network	ZOTU1400	N	0.000211	Module #8	Bacteria	Verrucomicrobiota	Verrucomicrobiae	Pedosphaerales	Pedosphaeraceae	ADurb.Bin063-1	uncultured_bacterium
Root network	ZOTU14053	N	0.000589	Module #7	Bacteria	Myxococcota	Myxococcia	Myxococcales	Anaeromyxobacteraceae	Anaeromyxobacter	NA
Root network	ZOTU14058	N	0.000372	Module #7	Bacteria	Myxococcota	Myxococcia	Myxococcales	Anaeromyxobacteraceae	Anaeromyxobacter	NA
Root network	ZOTU141	N	0.000118	Module #8	Bacteria	Bacteroidota	SJA-28	SJA-28	SJA-28	SJA-28	uncultured_bacterium
Root network	ZOTU14124	N	0.000476	Module #4	Bacteria	Myxococcota	Myxococcia	Myxococcales	Myxococcaceae	P3OB-42	uncultured_soil
Root network	ZOTU14156	N	0.000336	Module #7	Bacteria	Myxococcota	Myxococcia	Myxococcales	Anaeromyxobacteraceae	Anaeromyxobacter	myxobacterium_KC
Root network	ZOTU14179	N	0.000291	Module #7	Bacteria	Proteobacteria	Gammaproteobacteria	Burkholderiales	NA	NA	NA
Root network	ZOTU14275	N	0.001663	Module #7	Bacteria	Proteobacteria	Gammaproteobacteria	Burkholderiales	Rhodocyclaceae	NA	NA
Root network	ZOTU1450	Y	0.00019	Module #7	Bacteria	Myxococcota	Myxococcia	Myxococcales	Myxococcaceae	P3OB-42	uncultured_soil
Root network	ZOTU1451	N	0.000229	Module #7	Bacteria	Proteobacteria	Gammaproteobacteria	Burkholderiales	Rhodocyclaceae	NA	NA
Root network	ZOTU1465	N	0.000202	Module #16	Bacteria	Proteobacteria	Gammaproteobacteria	Methylococcales	Methylococcaceae	Methylocaldum	uncultured_bacterium
Root network	ZOTU14682	N	0.002762	Module #7	Bacteria	Proteobacteria	Gammaproteobacteria	Burkholderiales	Rhodocyclaceae	NA	NA
Root network	ZOTU1142	N	0.00019	Module #7	Bacteria	Proteobacteria	Gammaproteobacteria	Burkholderiales	Rhodocyclaceae	NA	NA
Root network	ZOTU1481	N	0.000222	Module #7	Bacteria	Myxococcota	Myxococcia	Myxococcales	Myxococcaceae	P3OB-42	uncultured_soil
Root network	ZOTU1482	N	0.000118	Module #22	Bacteria	Myxococcota	Polyangia	Haliangiales	Haliangiaceae	Haliangium	uncultured_bacterium
Root network	ZOTU149	N	0.000412	Module #5	Bacteria	Proteobacteria	Gammaproteobacteria	Methylococcales	Methylococcaceae	Candidatus_Methylospira	uncultured_bacterium
Root network	ZOTU112	N	0.000599	Module #5	Bacteria	Proteobacteria	Gammaproteobacteria	Methylococcales	Methylococcaceae	Candidatus_Methylospira	uncultured_bacterium
Root network	ZOTU14902	N	0.000129	Module #7	Bacteria	Proteobacteria	Gammaproteobacteria	Burkholderiales	Rhodocyclaceae	uncultured	NA
Root network	ZOTU15	N	0.015442	Module #8	Bacteria	Bacteroidota	Bacteroidia	Bacteroidales	SB-5	SB-5	uncultured_bacterium
Root network	ZOTU150	N	0.000146	Module #8	Bacteria	Bacteroidota	Bacteroidia	Bacteroidales	Bacteroidetes_vadinHA17	Bacteroidetes_vadinHA17	uncultured_bacterium
Root network	ZOTU1512	N	0.00127	Module #7	Bacteria	Proteobacteria	Gammaproteobacteria	Burkholderiales	NA	NA	NA
Root network	ZOTU152	N	0.003086	Module #21	Bacteria	Myxococcota	Myxococcia	Myxococcales	Vulgatibacteraceae	Vulgatibacter	NA
Root network	ZOTU1323	N	0.000581	Module #21	Bacteria	Myxococcota	Myxococcia	Myxococcales	Anaeromyxobacteraceae	Anaeromyxobacter	NA
Root network	ZOTU1533	N	0.00013	Module #22	Bacteria	Fibrobacterota	Fibrobacteria	Fibrobacterales	Fibrobacteraceae	possible_genus_04	uncultured_bacterium
Root network	ZOTU15394	N	0.000541	Module #21	Bacteria	Myxococcota	Myxococcia	Myxococcales	Anaeromyxobacteraceae	Anaeromyxobacter	uncultured_bacterium
Root network	ZOTU140	Y	0.001882	Module #21	Bacteria	Myxococcota	Myxococcia	Myxococcales	Anaeromyxobacteraceae	Anaeromyxobacter	NA
Root network	ZOTU15453	N	0.000278	Module #7	Bacteria	Proteobacteria	Gammaproteobacteria	Burkholderiales	Rhodocyclaceae	NA	NA
Root network	ZOTU1550	Y	0.000153	Module #22	Bacteria	Myxococcota	Polyangia	Polyangiales	Polyangiaceae	NA	NA
Root network	ZOTU157	N	0.001949	Module #16	Bacteria	Actinobacteriota	Actinobacteria	Kineosporiales	Kineosporiaceae	Kineosporia	uncultured_bacterium
Root network	ZOTU15758	N	0.000122	Module #7	Bacteria	Nitrospirota	4-29-1	4-29-1	4-29-1	4-29-1	NA
Root network	ZOTU15992	Y	0.000874	Module #7	Bacteria	Myxococcota	Myxococcia	Myxococcales	Anaeromyxobacteraceae	Anaeromyxobacter	myxobacterium_KC
Root network	ZOTU16	N	0.014329	Module #22	Bacteria	Fibrobacterota	Fibrobacteria	Fibrobacterales	Fibrobacterales	BBMC-4	uncultured_microorganism
Root network	ZOTU16045	N	0.000472	Module #7	Bacteria	Proteobacteria	Gammaproteobacteria	Burkholderiales	Rhodocyclaceae	uncultured	NA
Root network	ZOTU161	N	0.000112	Module #22	Bacteria	Proteobacteria	Alphaproteobacteria	uncultured	uncultured	uncultured	NA
Root network	ZOTU16105	Y	0.000223	Module #7	Bacteria	Nitrospirota	4-29-1	4-29-1	4-29-1	4-29-1	uncultured_Nitrospira
Root network	ZOTU16155	N	0.00022	Module #7	Bacteria	Myxococcota	Myxococcia	Myxococcales	Myxococcaceae	P3OB-42	uncultured_soil
Root network	ZOTU16172	N	0.002404	Module #21	Bacteria	Myxococcota	Myxococcia	Myxococcales	Myxococcaceae	uncultured	uncultured_bacterium
Root network	ZOTU162	N	0.000255	Module #8	Bacteria	Myxococcota	Myxococcia	Myxococcales	Anaeromyxobacteraceae	Anaeromyxobacter	NA
Root network	ZOTU16255	N	0.000194	Module #7	Bacteria	Myxococcota	Polyangia	Haliangiales	Haliangiaceae	Haliangium	NA
Root network	ZOTU1642	N	0.000116	Module #22	Bacteria	Myxococcota	Polyangia	Polyangiales	BIrii41	BIrii41	NA
Root network	ZOTU16462	N	0.000146	Module #2	Bacteria	Proteobacteria	Gammaproteobacteria	Burkholderiales	Rhodocyclaceae	NA	NA
Root network	ZOTU16601	N	0.001149	Module #7	Bacteria	Myxococcota	Myxococcia	Myxococcales	Myxococcaceae	P3OB-42	NA
Root network	ZOTU16602	N	0.000358	Module #7	Bacteria	Myxococcota	Myxococcia	Myxococcales	Myxococcaceae	P3OB-42	uncultured_soil
Root network	ZOTU16621	N	0.001275	Module #7	Bacteria	Proteobacteria	Gammaproteobacteria	Burkholderiales	Comamonadaceae	uncultured	uncultured_bacterium
Root network	ZOTU16859	N	0.000107	Module #2	Bacteria	Proteobacteria	Gammaproteobacteria	Burkholderiales	Gallionellaceae	Sideroxydans	NA
Root network	ZOTU17	N	0.013673	Module #21	Bacteria	Proteobacteria	Gammaproteobacteria	Burkholderiales	Comamonadaceae	Ideonella	NA
Root network	ZOTU1227	N	0.00019	Module #21	Bacteria	Actinobacteriota	Actinobacteria	Micromonosporales	Micromonosporaceae	NA	NA
Root network	ZOTU170	Y	0.001527	Module #18	Bacteria	Proteobacteria	Gammaproteobacteria	Burkholderiales	Gallionellaceae	NA	NA
Root network	ZOTU178	N	0.000144	Module #8	Bacteria	Nitrospirota	4-29-1	4-29-1	4-29-1	4-29-1	uncultured_proteobacterium
Root network	ZOTU1783	N	0.000138	Module #16	Bacteria	Proteobacteria	Gammaproteobacteria	Gammaproteobacteria_Incertae_Sedis	Unknown_Family	Acidibacter	NA
Root network	ZOTU179	N	0.001812	Module #7	Bacteria	Myxococcota	Myxococcia	Myxococcales	Myxococcaceae	P3OB-42	uncultured_soil
Root network	ZOTU1791	N	0.000569	Module #7	Bacteria	Proteobacteria	Gammaproteobacteria	Burkholderiales	Gallionellaceae	NA	NA
Root network	ZOTU13664	N	0.000131	Module #7	Bacteria	Proteobacteria	Gammaproteobacteria	Burkholderiales	NA	NA	NA
Root network	ZOTU19	N	0.010745	Module #6	Bacteria	Proteobacteria	Gammaproteobacteria	Burkholderiales	Rhodocyclaceae	NA	NA
Root network	ZOTU127	N	0.001942	Module #6	Bacteria	Proteobacteria	Gammaproteobacteria	Burkholderiales	Rhodocyclaceae	NA	NA
Root network	ZOTU191	Y	0.000893	Module #22	Bacteria	Actinobacteriota	Actinobacteria	Kineosporiales	Kineosporiaceae	NA	NA
Root network	ZOTU1929	N	0.000176	Module #16	Bacteria	Proteobacteria	Gammaproteobacteria	Burkholderiales	Comamonadaceae	NA	NA
Root network	ZOTU193	N	0.000978	Module #22	Bacteria	Bacteroidota	Bacteroidia	Bacteroidales	Prolixibacteraceae	Roseimarinus	NA
Root network	ZOTU1147	N	0.000176	Module #22	Bacteria	Bacteroidota	Bacteroidia	Bacteroidales	SB-5	SB-5	uncultured_soil
Root network	ZOTU195	N	0.001053	Module #22	Bacteria	Myxococcota	Polyangia	Polyangiales	Polyangiaceae	uncultured	metagenome
Root network	ZOTU1276	Y	0.000127	Module #22	Bacteria	Proteobacteria	Alphaproteobacteria	Sphingomonadales	Sphingomonadaceae	Sphingobium	NA
Root network	ZOTU2	N	0.091211	Module #7	Bacteria	Myxococcota	Myxococcia	Myxococcales	Myxococcaceae	P3OB-42	uncultured_soil
Root network	ZOTU200	Y	0.001381	Module #16	Bacteria	Proteobacteria	Gammaproteobacteria	Burkholderiales	Comamonadaceae	NA	NA
Root network	ZOTU209	N	0.001333	Module #18	Bacteria	Proteobacteria	Gammaproteobacteria	Burkholderiales	Rhodocyclaceae	Sulfuritalea	uncultured_bacterium
Root network	ZOTU103	N	0.005342	Module #18	Bacteria	Proteobacteria	Gammaproteobacteria	Burkholderiales	Rhodocyclaceae	Sulfuritalea	uncultured_bacterium
Root network	ZOTU21	Y	0.008163	Module #9	Bacteria	Proteobacteria	Gammaproteobacteria	Burkholderiales	Gallionellaceae	Sideroxydans	NA
Root network	ZOTU181	N	0.001593	Module #9	Bacteria	Myxococcota	Myxococcia	Myxococcales	Myxococcaceae	P3OB-42	NA
Root network	ZOTU211	N	0.00037	Module #8	Bacteria	Proteobacteria	Alphaproteobacteria	Rhizobiales	Xanthobacteraceae	Pseudolabrys	NA
Root network	ZOTU215	N	0.001027	Module #22	Bacteria	Bacteroidota	Bacteroidia	Bacteroidales	SB-5	SB-5	NA
Root network	ZOTU2150	N	0.000214	Module #7	Bacteria	Proteobacteria	Gammaproteobacteria	Burkholderiales	Gallionellaceae	NA	NA
Root network	ZOTU2162	N	0.000112	Module #16	Bacteria	Proteobacteria	Gammaproteobacteria	Burkholderiales	Comamonadaceae	NA	NA
Root network	ZOTU17720	N	0.001009	Module #16	Bacteria	Proteobacteria	Gammaproteobacteria	Burkholderiales	Leeiaceae	Leeia	NA
Root network	ZOTU219	N	0.000151	Module #8	Bacteria	Desulfobacterota	Desulfuromonadia	Geobacterales	Geobacteraceae	Geotalea	uncultured_bacterium
Root network	ZOTU2191	N	0.000161	Module #21	Bacteria	NA	NA	NA	NA	NA	NA
Root network	ZOTU222	N	0.000135	Module #8	Bacteria	Verrucomicrobiota	Verrucomicrobiae	Pedosphaerales	Pedosphaeraceae	Pedosphaeraceae	NA
Root network	ZOTU2221	N	0.000139	Module #2	Bacteria	Proteobacteria	Gammaproteobacteria	Burkholderiales	Rhodocyclaceae	NA	NA
Root network	ZOTU226	N	0.000241	Module #8	Bacteria	Proteobacteria	Gammaproteobacteria	Burkholderiales	Gallionellaceae	NA	NA
Root network	ZOTU228	N	0.000109	Module #8	Bacteria	Nitrospirota	4-29-1	4-29-1	4-29-1	4-29-1	uncultured_proteobacterium
Root network	ZOTU23	N	0.009313	Module #4	Bacteria	Firmicutes	Bacilli	Paenibacillales	Paenibacillaceae	Paenibacillus	uncultured_bacterium
Root network	ZOTU231	N	0.001327	Module #16	Bacteria	Proteobacteria	Gammaproteobacteria	Burkholderiales	Comamonadaceae	Ideonella	uncultured_bacterium
Root network	ZOTU2311	N	0.000146	Module #21	Bacteria	Myxococcota	Myxococcia	Myxococcales	NA	NA	NA
Root network	ZOTU238	N	0.00018	Module #8	Bacteria	Desulfobacterota	Desulfuromonadia	Geobacterales	Geobacteraceae	NA	NA
Root network	ZOTU239	Y	0.00101	Module #21	Bacteria	Proteobacteria	Gammaproteobacteria	KF-JG30-C25	KF-JG30-C25	KF-JG30-C25	NA
Root network	ZOTU247	N	0.000147	Module #8	Bacteria	Desulfobacterota	Desulfuromonadia	Geobacterales	Geobacteraceae	Geobacter	NA
Root network	ZOTU2490	N	0.000133	Module #4	Bacteria	Proteobacteria	Alphaproteobacteria	Rhizobiales	Xanthobacteraceae	Afipia	NA
Root network	ZOTU251	N	0.000122	Module #21	Bacteria	Proteobacteria	Gammaproteobacteria	Burkholderiales	Nitrosomonadaceae	Ellin6067	NA
Root network	ZOTU256	N	0.000163	Module #8	Bacteria	Chloroflexi	Anaerolineae	SJA-15	SJA-15	SJA-15	uncultured_bacterium
Root network	ZOTU257	N	0.000335	Module #22	Bacteria	Proteobacteria	Alphaproteobacteria	Sphingomonadales	Sphingomonadaceae	NA	NA
Root network	ZOTU1527	N	0.000137	Module #22	Bacteria	Actinobacteriota	Actinobacteria	Frankiales	Sporichthyaceae	Longivirga	uncultured_bacterium
Root network	ZOTU259	N	0.000182	Module #8	Bacteria	Actinobacteriota	Actinobacteria	Micrococcales	Intrasporangiaceae	Lapillicoccus	NA
Root network	ZOTU26	N	0.000581	Module #8	Bacteria	Proteobacteria	Gammaproteobacteria	Ectothiorhodospirales	Thioalkalispiraceae	Thioalkalispira-Sulfurivermis	uncultured_bacterium
Root network	ZOTU2617	N	0.000191	Module #7	Bacteria	Proteobacteria	NA	NA	NA	NA	NA
Root network	ZOTU265	N	0.000124	Module #8	Bacteria	MBNT15	MBNT15	MBNT15	MBNT15	MBNT15	NA
Root network	ZOTU267	N	0.000394	Module #8	Bacteria	Myxococcota	Myxococcia	Myxococcales	Anaeromyxobacteraceae	Anaeromyxobacter	NA
Root network	ZOTU270	N	0.000107	Module #8	Bacteria	Desulfobacterota	Desulfuromonadia	Geobacterales	Geobacteraceae	NA	NA
Root network	ZOTU2720	N	0.00044	Module #16	Bacteria	Actinobacteriota	Actinobacteria	Kineosporiales	Kineosporiaceae	Kineosporia	NA
Root network	ZOTU2722	N	0.000173	Module #7	Bacteria	Proteobacteria	Gammaproteobacteria	Burkholderiales	NA	NA	NA
Root network	ZOTU29	N	0.004599	Module #8	Bacteria	Bacteroidota	Bacteroidia	Bacteroidales	Prolixibacteraceae	WCHB1-32	NA
Root network	ZOTU208	Y	0.000941	Module #8	Bacteria	Bacteroidota	Bacteroidia	Bacteroidales	Prolixibacteraceae	WCHB1-32	NA
Root network	ZOTU290	N	0.000698	Module #22	Bacteria	Myxococcota	Myxococcia	Myxococcales	Anaeromyxobacteraceae	Anaeromyxobacter	NA
Root network	ZOTU293	N	0.0006	Module #22	Bacteria	Proteobacteria	Gammaproteobacteria	Burkholderiales	Burkholderiaceae	Burkholderia-Caballeronia-Paraburkholderia	NA
Root network	ZOTU297	Y	0.000473	Module #17	Bacteria	Desulfobacterota	Desulfuromonadia	Geobacterales	Geobacteraceae	uncultured	NA
Root network	ZOTU182	Y	0.000569	Module #17	Bacteria	Desulfobacterota	Desulfuromonadia	Geobacterales	Geobacteraceae	uncultured	NA
Root network	ZOTU3	Y	0.039529	Module #9	Bacteria	Proteobacteria	Gammaproteobacteria	Burkholderiales	Gallionellaceae	Sideroxydans	NA
Root network	ZOTU300	N	0.000171	Module #8	Bacteria	Proteobacteria	Alphaproteobacteria	Rhizobiales	Xanthobacteraceae	Pseudolabrys	NA
Root network	ZOTU302	N	0.000818	Module #16	Bacteria	Bdellovibrionota	Bdellovibrionia	Bdellovibrionales	Bdellovibrionaceae	OM27_clade	uncultured_Myxococcales
Root network	ZOTU306	N	0.000184	Module #8	Bacteria	Verrucomicrobiota	Verrucomicrobiae	Pedosphaerales	Pedosphaeraceae	ADurb.Bin063-1	NA
Root network	ZOTU307	N	0.000115	Module #8	Bacteria	Firmicutes	Clostridia	Clostridiales	Clostridiaceae	Clostridium_sensu_stricto_12	uncultured_bacterium
Root network	ZOTU3087	N	0.000107	Module #16	Bacteria	Proteobacteria	Gammaproteobacteria	Burkholderiales	Comamonadaceae	NA	NA
Root network	ZOTU32	N	0.000427	Module #8	Bacteria	MBNT15	MBNT15	MBNT15	MBNT15	MBNT15	uncultured_prokaryote
Root network	ZOTU323	Y	0.000481	Module #10	Bacteria	Proteobacteria	Alphaproteobacteria	Rhizobiales	Hyphomicrobiaceae	Hyphomicrobium	NA
Root network	ZOTU142	Y	0.001045	Module #10	Bacteria	Proteobacteria	Alphaproteobacteria	Rhizobiales	Beijerinckiaceae	Bosea	NA
Root network	ZOTU325	N	0.001983	Module #21	Bacteria	Myxococcota	Myxococcia	Myxococcales	Anaeromyxobacteraceae	Anaeromyxobacter	NA
Root network	ZOTU327	N	0.000569	Module #8	Bacteria	Bacteroidota	Bacteroidia	Bacteroidales	Paludibacteraceae	uncultured	uncultured_soil
Root network	ZOTU33	N	0.006471	Module #16	Bacteria	Proteobacteria	Gammaproteobacteria	Burkholderiales	Comamonadaceae	NA	NA
Root network	ZOTU174	N	0.002025	Module #16	Bacteria	Proteobacteria	Gammaproteobacteria	Burkholderiales	Comamonadaceae	NA	NA
Root network	ZOTU330	N	0.000189	Module #22	Bacteria	Actinobacteriota	Actinobacteria	Micrococcales	Microbacteriaceae	Agromyces	NA
Root network	ZOTU244	N	0.000273	Module #22	Bacteria	Actinobacteriota	Actinobacteria	Micrococcales	Intrasporangiaceae	Intrasporangium	uncultured_bacterium
Root network	ZOTU334	Y	0.000439	Module #17	Bacteria	Desulfobacterota	Desulfuromonadia	Geobacterales	Geobacteraceae	uncultured	NA
Root network	ZOTU129	Y	0.001269	Module #17	Bacteria	Desulfobacterota	Desulfuromonadia	Geobacterales	Geobacteraceae	NA	NA
Root network	ZOTU344	N	0.001887	Module #7	Bacteria	Myxococcota	Myxococcia	Myxococcales	Myxococcaceae	P3OB-42	uncultured_soil
Root network	ZOTU2480	N	0.000109	Module #8	Bacteria	Desulfobacterota	Desulfuromonadia	Geobacterales	Geobacteraceae	uncultured	NA
Root network	ZOTU347	N	0.000129	Module #8	Bacteria	Proteobacteria	Alphaproteobacteria	Reyranellales	Reyranellaceae	Reyranella	NA
Root network	ZOTU367	N	0.000675	Module #22	Bacteria	Bacteroidota	Bacteroidia	Bacteroidales	SB-5	SB-5	uncultured_soil
Root network	ZOTU37	Y	0.005385	Module #8	Bacteria	Spirochaetota	Leptospirae	Leptospirales	Leptospiraceae	Leptonema	uncultured_bacterium
Root network	ZOTU115	N	0.00151	Module #8	Bacteria	Myxococcota	Myxococcia	Myxococcales	Anaeromyxobacteraceae	Anaeromyxobacter	NA
Root network	ZOTU370	Y	0.0012	Module #21	Bacteria	Myxococcota	Myxococcia	Myxococcales	Vulgatibacteraceae	Vulgatibacter	NA
Root network	ZOTU377	N	0.000412	Module #11	Bacteria	Proteobacteria	Gammaproteobacteria	Burkholderiales	Methylophilaceae	Methylobacillus	uncultured_bacterium
Root network	ZOTU285	N	0.000494	Module #11	Bacteria	Proteobacteria	Gammaproteobacteria	Burkholderiales	Methylophilaceae	NA	NA
Root network	ZOTU38	Y	0.003673	Module #12	Bacteria	Nitrospirota	Thermodesulfovibrionia	uncultured	uncultured	uncultured	uncultured_Nitrospiraceae
Root network	ZOTU248	N	0.000658	Module #12	Bacteria	Nitrospirota	Thermodesulfovibrionia	uncultured	uncultured	uncultured	NA
Root network	ZOTU384	N	0.000298	Module #22	Bacteria	Acidobacteriota	Holophagae	Subgroup_7	Subgroup_7	Subgroup_7	Acidobacteria_bacterium
Root network	ZOTU388	N	0.000177	Module #8	Bacteria	Chloroflexi	Anaerolineae	SJA-15	SJA-15	SJA-15	NA
Root network	ZOTU393	Y	0.00021	Module #22	Bacteria	Myxococcota	Polyangia	Polyangiales	Polyangiaceae	NA	NA
Root network	ZOTU396	Y	0.000297	Module #13	Bacteria	Desulfobacterota	Desulfuromonadia	Geobacterales	Geobacteraceae	uncultured	NA
Root network	ZOTU1117	N	0.000246	Module #13	Bacteria	Desulfobacterota	Desulfuromonadia	Geobacterales	Geobacteraceae	NA	NA
Root network	ZOTU397	N	0.000318	Module #22	Bacteria	Proteobacteria	Gammaproteobacteria	Burkholderiales	Sutterellaceae	uncultured	uncultured_bacterium
Root network	ZOTU4	N	0.002423	Module #8	Bacteria	Proteobacteria	Gammaproteobacteria	Burkholderiales	Hydrogenophilaceae	Thiobacillus	NA
Root network	ZOTU406	Y	0.00059	Module #21	Bacteria	Proteobacteria	Gammaproteobacteria	NA	NA	NA	NA
Root network	ZOTU417	N	0.000245	Module #22	Bacteria	Proteobacteria	Gammaproteobacteria	Burkholderiales	NA	NA	NA
Root network	ZOTU1029	N	0.000273	Module #22	Bacteria	Proteobacteria	Gammaproteobacteria	Burkholderiales	Rhodocyclaceae	Sulfuritalea	NA
Root network	ZOTU42	N	0.00059	Module #8	Bacteria	Bacteroidota	Bacteroidia	Bacteroidales	Bacteroidetes_vadinHA17	Bacteroidetes_vadinHA17	uncultured_Cytophagales
Root network	ZOTU430	N	0.000297	Module #13	Bacteria	Desulfobacterota	Desulfuromonadia	Geobacterales	Geobacteraceae	uncultured	uncultured_bacterium
Root network	ZOTU432	N	0.000128	Module #22	Bacteria	Actinobacteriota	Actinobacteria	Micrococcales	Intrasporangiaceae	Intrasporangium	uncultured_bacterium
Root network	ZOTU44	N	0.006475	Module #14	Bacteria	Myxococcota	Myxococcia	Myxococcales	Anaeromyxobacteraceae	Anaeromyxobacter	NA
Root network	ZOTU30	N	0.008622	Module #14	Bacteria	Myxococcota	Myxococcia	Myxococcales	Anaeromyxobacteraceae	Anaeromyxobacter	uncultured_Anaeromyxobacter
Root network	ZOTU444	N	0.000741	Module #21	Bacteria	Myxococcota	Myxococcia	Myxococcales	Myxococcaceae	NA	NA
Root network	ZOTU446	N	0.00046	Module #15	Bacteria	Chloroflexi	Chloroflexia	Chloroflexales	Roseiflexaceae	Kouleothrix	uncultured_bacterium
Root network	ZOTU1553	N	0.000105	Module #15	Bacteria	Chloroflexi	Chloroflexia	Chloroflexales	Roseiflexaceae	Kouleothrix	uncultured_bacterium
Root network	ZOTU216	N	0.000173	Module #15	Bacteria	Proteobacteria	Alphaproteobacteria	Sphingomonadales	Sphingomonadaceae	Sphingomonas	NA
Root network	ZOTU45	Y	0.00206	Module #7	Bacteria	Proteobacteria	Gammaproteobacteria	Burkholderiales	Gallionellaceae	Sideroxydans	NA
Root network	ZOTU456	N	0.000116	Module #8	Bacteria	Acidobacteriota	Thermoanaerobaculia	Thermoanaerobaculales	Thermoanaerobaculaceae	Subgroup_10	uncultured_soil
Root network	ZOTU4621	Y	0.000499	Module #22	Bacteria	Proteobacteria	Gammaproteobacteria	Burkholderiales	Rhodocyclaceae	NA	NA
Root network	ZOTU465	Y	0.000333	Module #8	Bacteria	Bacteroidota	Bacteroidia	Bacteroidales	Prolixibacteraceae	WCHB1-32	uncultured_bacterium
Root network	ZOTU466	N	0.000493	Module #22	Bacteria	Firmicutes	Clostridia	Clostridia	Hungateiclostridiaceae	uncultured	uncultured_bacterium
Root network	ZOTU476	N	0.001689	Module #7	Bacteria	Proteobacteria	Gammaproteobacteria	Burkholderiales	Gallionellaceae	NA	NA
Root network	ZOTU4790	N	0.000345	Module #16	Bacteria	Proteobacteria	Alphaproteobacteria	Rhizobiales	Rhizobiaceae	Shinella	alpha_proteobacterium
Root network	ZOTU48	N	0.001251	Module #22	Bacteria	Actinobacteriota	Actinobacteria	Micrococcales	Intrasporangiaceae	Intrasporangium	uncultured_bacterium
Root network	ZOTU480	N	0.002733	Module #18	Bacteria	Proteobacteria	Gammaproteobacteria	Burkholderiales	Rhodocyclaceae	Sulfuritalea	uncultured_bacterium
Root network	ZOTU485	N	0.000307	Module #22	Bacteria	Bacteroidota	Bacteroidia	Bacteroidales	Barnesiellaceae	uncultured	uncultured_bacterium
Root network	ZOTU493	N	0.000101	Module #8	Bacteria	Actinobacteriota	Coriobacteriia	OPB41	OPB41	OPB41	NA
Root network	ZOTU499	N	0.000456	Module #22	Bacteria	Proteobacteria	Alphaproteobacteria	Rhodospirillales	uncultured	uncultured	alpha_proteobacterium
Root network	ZOTU5	N	0.00045	Module #22	Bacteria	Firmicutes	Bacilli	Lactobacillales	Carnobacteriaceae	Trichococcus	NA
Root network	ZOTU507	N	0.000508	Module #22	Bacteria	Myxococcota	Polyangia	Polyangiales	Polyangiaceae	Pajaroellobacter	NA
Root network	ZOTU51	Y	0.003741	Module #17	Bacteria	Desulfobacterota	Desulfuromonadia	Geobacterales	Geobacteraceae	uncultured	uncultured_bacterium
Root network	ZOTU511	N	0.000534	Module #22	Bacteria	Bacteroidota	Bacteroidia	Bacteroidales	SB-5	SB-5	uncultured_soil
Root network	ZOTU431	N	0.000436	Module #22	Bacteria	Spirochaetota	Spirochaetia	Spirochaetales	Spirochaetaceae	Spirochaeta_2	metagenome
Root network	ZOTU512	N	0.000691	Module #16	Bacteria	Proteobacteria	Gammaproteobacteria	Burkholderiales	Rhodocyclaceae	Propionivibrio	uncultured_bacterium
Root network	ZOTU517	N	0.000338	Module #22	Bacteria	Myxococcota	Myxococcia	Myxococcales	Myxococcaceae	NA	NA
Root network	ZOTU52	Y	0.00511	Module #19	Bacteria	Proteobacteria	Alphaproteobacteria	Rhizobiales	Rhizobiaceae	Ciceribacter	uncultured_bacterium
Root network	ZOTU473	N	0.000563	Module #19	Bacteria	Proteobacteria	Alphaproteobacteria	Rhizobiales	Rhizobiaceae	NA	NA
Root network	ZOTU522	N	0.000464	Module #8	Bacteria	Bacteroidota	Bacteroidia	Bacteroidales	Bacteroidetes_BD2-2	Bacteroidetes_BD2-2	NA
Root network	ZOTU527	N	0.000612	Module #0	Bacteria	Proteobacteria	Gammaproteobacteria	Pseudomonadales	Pseudomonadaceae	Pseudomonas	NA
Root network	ZOTU533	N	0.000357	Module #22	Bacteria	Myxococcota	Myxococcia	Myxococcales	Anaeromyxobacteraceae	Anaeromyxobacter	NA
Root network	ZOTU54	N	0.000275	Module #8	Bacteria	Bacteroidota	Bacteroidia	Bacteroidales	Bacteroidetes_vadinHA17	Bacteroidetes_vadinHA17	NA
Root network	ZOTU53	N	0.000271	Module #8	Bacteria	Bacteroidota	Bacteroidia	Bacteroidales	Bacteroidetes_vadinHA17	Bacteroidetes_vadinHA17	NA
Root network	ZOTU542	N	0.000767	Module #2	Bacteria	Proteobacteria	Gammaproteobacteria	Burkholderiales	Rhodocyclaceae	Sulfuritalea	NA
Root network	ZOTU546	N	0.000273	Module #22	Bacteria	Firmicutes	Clostridia	Lachnospirales	Lachnospiraceae	Herbinix	uncultured_bacterium
Root network	ZOTU1198	N	0.000122	Module #22	Bacteria	Firmicutes	Clostridia	Lachnospirales	Lachnospiraceae	Herbinix	uncultured_bacterium
Root network	ZOTU547	N	0.000105	Module #8	Bacteria	Proteobacteria	Alphaproteobacteria	Reyranellales	Reyranellaceae	Reyranella	NA
Root network	ZOTU565	N	0.000336	Module #15	Bacteria	Chloroflexi	Chloroflexia	Chloroflexales	Roseiflexaceae	Kouleothrix	uncultured_bacterium
Root network	ZOTU5776	N	0.000167	Module #16	Bacteria	Proteobacteria	Gammaproteobacteria	Burkholderiales	Comamonadaceae	NA	NA
Root network	ZOTU58	N	0.001078	Module #8	Bacteria	Desulfobacterota	Desulfuromonadia	Geobacterales	Geobacteraceae	Geobacter	NA
Root network	ZOTU581	Y	0.000239	Module #16	Bacteria	Proteobacteria	Gammaproteobacteria	Methylococcales	Methylococcaceae	Methyloterricola	Methyloterricola_oryzae
Root network	ZOTU582	Y	0.000168	Module #15	Bacteria	Proteobacteria	Alphaproteobacteria	Rhizobiales	Xanthobacteraceae	Bradyrhizobium	NA
Root network	ZOTU585	Y	0.000356	Module #12	Bacteria	Desulfobacterota	Desulfovibrionia	Desulfovibrionales	Desulfovibrionaceae	Desulfovibrio	Desulfovibrio_sp.
Root network	ZOTU593	N	0.000564	Module #4	Bacteria	Proteobacteria	Alphaproteobacteria	Rhizobiales	Xanthobacteraceae	Afipia	NA
Root network	ZOTU5941	N	0.000213	Module #8	Bacteria	Desulfobacterota	Desulfuromonadia	Geobacterales	Geobacteraceae	uncultured	NA
Root network	ZOTU5944	N	0.000185	Module #2	Bacteria	Proteobacteria	Gammaproteobacteria	Burkholderiales	Rhodocyclaceae	Sulfuritalea	uncultured_bacterium
Root network	ZOTU6	N	0.027337	Module #22	Bacteria	Proteobacteria	Gammaproteobacteria	Burkholderiales	Comamonadaceae	NA	NA
Root network	ZOTU602	N	0.00038	Module #22	Bacteria	Spirochaetota	Spirochaetia	Spirochaetales	Spirochaetaceae	M2PT2-76_termite_group	uncultured_bacterium
Root network	ZOTU606	N	0.000276	Module #22	Bacteria	Proteobacteria	Alphaproteobacteria	Rhizobiales	Rhizobiaceae	Allorhizobium-Neorhizobium-Pararhizobium-Rhizobium	Agrobacterium_larrymoorei
Root network	ZOTU609	N	0.000146	Module #22	Bacteria	Proteobacteria	Alphaproteobacteria	Rhizobiales	Xanthobacteraceae	Bradyrhizobium	NA
Root network	ZOTU61	N	0.001279	Module #22	Bacteria	Firmicutes	Clostridia	Peptostreptococcales-Tissierellales	Anaerovoracaceae	Anaerovorax	uncultured_Anaerovorax
Root network	ZOTU615	N	0.000427	Module #16	Bacteria	Proteobacteria	Gammaproteobacteria	Burkholderiales	Comamonadaceae	NA	NA
Root network	ZOTU619	N	0.001235	Module #4	Bacteria	Firmicutes	Bacilli	Paenibacillales	Paenibacillaceae	Paenibacillus	NA
Root network	ZOTU620	N	0.000265	Module #22	Bacteria	Myxococcota	Myxococcia	Myxococcales	Myxococcaceae	P3OB-42	metagenome
Root network	ZOTU6206	N	0.000358	Module #8	Bacteria	Proteobacteria	Gammaproteobacteria	Burkholderiales	Hydrogenophilaceae	uncultured	uncultured_bacterium
Root network	ZOTU125	N	0.000126	Module #8	Bacteria	Proteobacteria	Gammaproteobacteria	Ectothiorhodospirales	Thioalkalispiraceae	Thioalkalispira-Sulfurivermis	uncultured_bacterium
Root network	ZOTU622	N	0.000276	Module #8	Bacteria	Bacteroidota	Bacteroidia	Bacteroidales	Marinilabiliaceae	[Cytophaga]_xylanolytica_group	uncultured_bacterium
Root network	ZOTU625	N	0.000132	Module #8	Bacteria	Proteobacteria	Alphaproteobacteria	Rhizobiales	Xanthobacteraceae	Pseudolabrys	NA
Root network	ZOTU631	N	0.000175	Module #20	Bacteria	Proteobacteria	Gammaproteobacteria	Methylococcales	Methylomonadaceae	Methylomonas	uncultured_bacterium
Root network	ZOTU558	N	0.000203	Module #20	Bacteria	Proteobacteria	Gammaproteobacteria	Methylococcales	Methylomonadaceae	Methylomonas	uncultured_bacterium
Root network	ZOTU638	N	0.000395	Module #22	Bacteria	Myxococcota	Polyangia	Haliangiales	Haliangiaceae	Haliangium	uncultured_bacterium
Root network	ZOTU639	N	0.000953	Module #21	Bacteria	Proteobacteria	Gammaproteobacteria	Burkholderiales	Rhodocyclaceae	NA	NA
Root network	ZOTU6401	N	0.000132	Module #7	Bacteria	Myxococcota	Myxococcia	Myxococcales	Myxococcaceae	uncultured	uncultured_bacterium
Root network	ZOTU650	N	0.000244	Module #22	Bacteria	Planctomycetota	vadinHA49	vadinHA49	vadinHA49	vadinHA49	NA
Root network	ZOTU652	N	0.000445	Module #7	Bacteria	Proteobacteria	Gammaproteobacteria	Burkholderiales	Rhodocyclaceae	NA	NA
Root network	ZOTU66	N	0.000254	Module #8	Bacteria	MBNT15	MBNT15	MBNT15	MBNT15	MBNT15	NA
Root network	ZOTU660	N	0.000147	Module #8	Bacteria	Acidobacteriota	Holophagae	Subgroup_7	Subgroup_7	Subgroup_7	Acidobacteria_bacterium
Root network	ZOTU68	N	0.002942	Module #8	Bacteria	Bacteroidota	Bacteroidia	Bacteroidales	NA	NA	NA
Root network	ZOTU682	Y	0.000162	Module #17	Bacteria	Desulfobacterota	Desulfuromonadia	Geobacterales	Geobacteraceae	NA	NA
Root network	ZOTU6852	N	0.000676	Module #7	Bacteria	Myxococcota	Myxococcia	Myxococcales	NA	NA	NA
Root network	ZOTU69	N	0.00098	Module #22	Bacteria	Proteobacteria	Gammaproteobacteria	Burkholderiales	Methylophilaceae	MM2	uncultured_bacterium
Root network	ZOTU70	N	0.003239	Module #21	Bacteria	Nitrospirota	4-29-1	4-29-1	4-29-1	4-29-1	uncultured_bacterium
Root network	ZOTU1339	N	0.000182	Module #21	Bacteria	Actinobacteriota	Coriobacteriia	CG2-30-50-142	CG2-30-50-142	CG2-30-50-142	Actinobacteria_bacterium
Root network	ZOTU482	N	0.000347	Module #21	Bacteria	Desulfobacterota	Desulfobulbia	Desulfobulbales	Desulfobulbaceae	uncultured	uncultured_bacterium
Root network	ZOTU700	N	0.000573	Module #7	Bacteria	Proteobacteria	Gammaproteobacteria	Burkholderiales	Rhodocyclaceae	NA	NA
Root network	ZOTU702	N	0.000108	Module #21	Bacteria	Desulfobacterota	Desulfobulbia	Desulfobulbales	Desulfobulbaceae	uncultured	uncultured_bacterium
Root network	ZOTU714	N	0.000573	Module #7	Bacteria	Proteobacteria	Gammaproteobacteria	Burkholderiales	Rhodocyclaceae	Sulfuritalea	NA
Root network	ZOTU716	N	0.000442	Module #16	Bacteria	Proteobacteria	Gammaproteobacteria	Burkholderiales	Comamonadaceae	NA	NA
Root network	ZOTU724	Y	0.000361	Module #22	Bacteria	Bacteroidota	Bacteroidia	Bacteroidales	SB-5	SB-5	uncultured_soil
Root network	ZOTU73	N	0.00433	Module #7	Bacteria	Myxococcota	Myxococcia	Myxococcales	Myxococcaceae	P3OB-42	uncultured_soil
Root network	ZOTU739	Y	0.000174	Module #8	Bacteria	Proteobacteria	Alphaproteobacteria	Rhizobiales	Beijerinckiaceae	Methylocystis	uncultured_bacterium
Root network	ZOTU7399	N	0.000295	Module #16	Bacteria	Proteobacteria	Gammaproteobacteria	Burkholderiales	Comamonadaceae	Leptothrix	NA
Root network	ZOTU765	N	0.000526	Module #19	Bacteria	Proteobacteria	Alphaproteobacteria	Rhizobiales	Rhizobiaceae	Allorhizobium-Neorhizobium-Pararhizobium-Rhizobium	NA
Root network	ZOTU77	Y	0.001806	Module #17	Bacteria	Desulfobacterota	Desulfuromonadia	Geobacterales	Geobacteraceae	NA	NA
Root network	ZOTU782	N	0.000216	Module #22	Bacteria	Desulfobacterota	Desulfobacteria	Desulfobacterales	Desulfosarcinaceae	Sva0081_sediment_group	uncultured_bacterium
Root network	ZOTU183	Y	0.001182	Module #22	Bacteria	Planctomycetota	vadinHA49	vadinHA49	vadinHA49	vadinHA49	NA
Root network	ZOTU798	N	0.000235	Module #8	Bacteria	Myxococcota	Polyangia	Polyangiales	BIrii41	BIrii41	uncultured_soil
Root network	ZOTU801	N	0.00022	Module #22	Bacteria	Bdellovibrionota	Bdellovibrionia	Bacteriovoracales	Bacteriovoracaceae	Bacteriovorax	uncultured_bacterium
Root network	ZOTU81	N	0.000179	Module #8	Bacteria	Proteobacteria	Gammaproteobacteria	Burkholderiales	SC-I-84	SC-I-84	NA
Root network	ZOTU818	N	0.000253	Module #22	Bacteria	Bacteroidota	Bacteroidia	Bacteroidales	Paludibacteraceae	uncultured	NA
Root network	ZOTU824	N	0.000264	Module #22	Bacteria	Spirochaetota	Spirochaetia	Spirochaetales	Spirochaetaceae	uncultured	uncultured_bacterium
Root network	ZOTU8276	N	0.001868	Module #7	Bacteria	Myxococcota	Myxococcia	Myxococcales	Myxococcaceae	P3OB-42	uncultured_soil
Root network	ZOTU4560	Y	0.000102	Module #7	Bacteria	Myxococcota	Myxococcia	Myxococcales	Myxococcaceae	uncultured	uncultured_bacterium
Root network	ZOTU84	N	0.000172	Module #8	Bacteria	Latescibacterota	Latescibacterota	Latescibacterota	Latescibacterota	Latescibacterota	uncultured_bacterium
Root network	ZOTU848	N	0.000413	Module #0	Bacteria	Proteobacteria	Gammaproteobacteria	Burkholderiales	Oxalobacteraceae	Herbaspirillum	NA
Root network	ZOTU851	N	0.000176	Module #22	Bacteria	Proteobacteria	Gammaproteobacteria	Burkholderiales	Comamonadaceae	NA	NA
Root network	ZOTU8576	N	0.000105	Module #2	Bacteria	Proteobacteria	Gammaproteobacteria	Burkholderiales	Rhodocyclaceae	Sulfuritalea	NA
Root network	ZOTU858	N	0.000231	Module #16	Bacteria	Proteobacteria	Gammaproteobacteria	Burkholderiales	Comamonadaceae	NA	NA
Root network	ZOTU86	N	0.000102	Module #8	Bacteria	Acidobacteriota	Acidobacteriae	Bryobacterales	Bryobacteraceae	Bryobacter	uncultured_bacterium
Root network	ZOTU869	Y	0.000207	Module #22	Bacteria	Spirochaetota	Leptospirae	Leptospirales	Leptospiraceae	Leptonema	marine_metagenome
Root network	ZOTU87	N	0.000345	Module #8	Bacteria	Bacteroidota	Bacteroidia	Sphingobacteriales	Lentimicrobiaceae	Lentimicrobiaceae	NA
Root network	ZOTU873	N	0.000274	Module #8	Bacteria	Bacteroidota	Bacteroidia	Bacteroidales	SB-5	SB-5	uncultured_soil
Root network	ZOTU876	Y	0.000845	Module #21	Bacteria	NA	NA	NA	NA	NA	NA
Root network	ZOTU8781	N	0.000214	Module #16	Bacteria	Proteobacteria	Alphaproteobacteria	Rhodobacterales	Rhodobacteraceae	Tabrizicola	NA
Root network	ZOTU88	N	0.000176	Module #8	Bacteria	Bacteroidota	Kryptonia	Kryptoniales	BSV26	BSV26	uncultured_bacterium
Root network	ZOTU163	N	0.000178	Module #8	Bacteria	Verrucomicrobiota	Verrucomicrobiae	Pedosphaerales	Pedosphaeraceae	ADurb.Bin063-1	uncultured_Verrucomicrobia
Root network	ZOTU884	N	0.000102	Module #8	Bacteria	Proteobacteria	Alphaproteobacteria	Rhizobiales	Xanthobacteraceae	uncultured	NA
Root network	ZOTU899	N	0.000192	Module #22	Bacteria	Bacteroidota	Bacteroidia	Bacteroidales	SB-5	SB-5	uncultured_bacterium
Root network	ZOTU9	N	0.015607	Module #10	Bacteria	Proteobacteria	Alphaproteobacteria	Rhizobiales	Xanthobacteraceae	Afipia	NA
Root network	ZOTU902	Y	0.000211	Module #23	Bacteria	Desulfobacterota	Desulfuromonadia	Geobacterales	Geobacteraceae	uncultured	NA
Root network	ZOTU1417	Y	0.000121	Module #23	Bacteria	Desulfobacterota	Desulfuromonadia	Geobacterales	Geobacteraceae	uncultured	NA
Root network	ZOTU9076	N	0.000196	Module #7	Bacteria	Proteobacteria	Gammaproteobacteria	Burkholderiales	Rhodocyclaceae	NA	NA
Root network	ZOTU92	N	0.001802	Module #22	Bacteria	Spirochaetota	Leptospirae	Leptospirales	Leptospiraceae	Turneriella	uncultured_bacterium
Root network	ZOTU1476	N	0.000114	Module #22	Bacteria	Proteobacteria	Gammaproteobacteria	Burkholderiales	Rhodocyclaceae	Sulfuritalea	uncultured_bacterium
Root network	ZOTU9203	N	0.000363	Module #7	Bacteria	Spirochaetota	Spirochaetia	Spirochaetales	Spirochaetaceae	NA	NA
Root network	ZOTU9243	N	0.000453	Module #2	Bacteria	Proteobacteria	Gammaproteobacteria	Burkholderiales	Rhodocyclaceae	Sulfuritalea	uncultured_bacterium
Root network	ZOTU93	Y	0.000343	Module #8	Bacteria	Nitrospirota	4-29-1	4-29-1	4-29-1	4-29-1	NA
Root network	ZOTU938	N	0.000283	Module #16	Bacteria	Proteobacteria	Gammaproteobacteria	Burkholderiales	Nitrosomonadaceae	oc32	uncultured_bacterium
Root network	ZOTU1941	N	0.000143	Module #16	Bacteria	Fibrobacterota	Fibrobacteria	Fibrobacterales	Fibrobacteraceae	uncultured	Juncus_effusus
Root network	ZOTU94	N	0.002141	Module #22	Bacteria	Myxococcota	Polyangia	Polyangiales	BIrii41	BIrii41	NA
Root network	ZOTU9486	N	0.000544	Module #7	Bacteria	Proteobacteria	Gammaproteobacteria	Burkholderiales	Comamonadaceae	NA	NA
Root network	ZOTU968	N	0.000192	Module #22	Bacteria	Bacteroidota	Bacteroidia	Bacteroidales	SB-5	SB-5	uncultured_bacterium
Root network	ZOTU976	N	0.000292	Module #24	Bacteria	Proteobacteria	Gammaproteobacteria	Burkholderiales	Chromobacteriaceae	Vogesella	uncultured_bacterium
Root network	ZOTU1909	N	0.000118	Module #24	Bacteria	Proteobacteria	Gammaproteobacteria	Burkholderiales	Chromobacteriaceae	Vogesella	uncultured_bacterium
Root network	ZOTU98	N	0.001753	Module #8	Bacteria	Proteobacteria	Gammaproteobacteria	Burkholderiales	Gallionellaceae	NA	NA
Root network	ZOTU708	N	0.000252	Module #8	Bacteria	Proteobacteria	Gammaproteobacteria	Burkholderiales	Gallionellaceae	NA	NA
Root network	ZOTU9875	N	0.002398	Module #7	Bacteria	Proteobacteria	Gammaproteobacteria	Burkholderiales	NA	NA	NA
Rhizo network	ZOTU1024	N	0.000213	Module #0	Bacteria	Verrucomicrobiota	Verrucomicrobiae	Pedosphaerales	Pedosphaeraceae	Pedosphaeraceae	NA
Rhizo network	ZOTU102	N	0.002069	Module #0	Bacteria	Bacteroidota	Kryptonia	Kryptoniales	BSV26	BSV26	uncultured_bacterium
Rhizo network	ZOTU1027	N	0.000193	Module #0	Bacteria	Sva0485	Sva0485	Sva0485	Sva0485	Sva0485	uncultured_soil
Rhizo network	ZOTU1017	N	0.000222	Module #0	Bacteria	Desulfobacterota	uncultured	uncultured	uncultured	uncultured	NA
Rhizo network	ZOTU104	Y	0.000913	Module #1	Bacteria	Proteobacteria	Gammaproteobacteria	Burkholderiales	Rhodocyclaceae	NA	NA
Rhizo network	ZOTU1	N	0.021815	Module #1	Bacteria	Proteobacteria	Gammaproteobacteria	Burkholderiales	Rhodocyclaceae	uncultured	uncultured_Georgfuchsia
Rhizo network	ZOTU10430	Y	0.000194	Module #1	Bacteria	Proteobacteria	Gammaproteobacteria	Burkholderiales	Rhodocyclaceae	uncultured	NA
Rhizo network	ZOTU10300	Y	0.00024	Module #1	Bacteria	Proteobacteria	Gammaproteobacteria	Burkholderiales	NA	NA	NA
Rhizo network	ZOTU10514	N	0.000312	Module #13	Bacteria	Proteobacteria	Gammaproteobacteria	Xanthomonadales	Rhodanobacteraceae	NA	NA
Rhizo network	ZOTU1044	N	0.000179	Module #13	Bacteria	Proteobacteria	Alphaproteobacteria	Caulobacterales	Caulobacteraceae	Phenylobacterium	NA
Rhizo network	ZOTU1080	N	0.000232	Module #21	Bacteria	TA06	TA06	TA06	TA06	TA06	uncultured_soil
Rhizo network	ZOTU1072	N	0.000239	Module #21	Bacteria	SAR324_clade(Marine_group_B)	SAR324_clade(Marine_group_B)	SAR324_clade(Marine_group_B)	SAR324_clade(Marine_group_B)	SAR324_clade(Marine_group_B)	NA
Rhizo network	ZOTU1102	N	0.000199	Module #13	Bacteria	Proteobacteria	Alphaproteobacteria	Caulobacterales	Caulobacteraceae	Phenylobacterium	NA
Rhizo network	ZOTU1103	N	0.000196	Module #0	Bacteria	Sva0485	Sva0485	Sva0485	Sva0485	Sva0485	NA
Rhizo network	ZOTU1007	N	0.000198	Module #0	Bacteria	Myxococcota	Polyangia	Haliangiales	Haliangiaceae	Haliangium	uncultured_bacterium
Rhizo network	ZOTU1110	N	0.000155	Module #13	Bacteria	Proteobacteria	Alphaproteobacteria	Caulobacterales	Caulobacteraceae	Phenylobacterium	NA
Rhizo network	ZOTU1111	N	0.000136	Module #0	Bacteria	Myxococcota	Polyangia	Haliangiales	Haliangiaceae	Haliangium	uncultured_bacterium
Rhizo network	ZOTU11141	Y	0.000146	Module #1	Bacteria	Proteobacteria	Gammaproteobacteria	Burkholderiales	Rhodocyclaceae	NA	NA
Rhizo network	ZOTU1119	N	0.000192	Module #0	Bacteria	Proteobacteria	Gammaproteobacteria	Burkholderiales	Nitrosomonadaceae	MND1	NA
Rhizo network	ZOTU113	N	0.001578	Module #13	Bacteria	Proteobacteria	Gammaproteobacteria	Burkholderiales	SC-I-84	SC-I-84	NA
Rhizo network	ZOTU1069	N	0.000181	Module #0	Bacteria	Desulfobacterota	Desulfuromonadia	PB19	PB19	PB19	metagenome
Rhizo network	ZOTU114	N	0.001753	Module #1	Bacteria	Gemmatimonadota	Gemmatimonadetes	Gemmatimonadales	Gemmatimonadaceae	uncultured	NA
Rhizo network	ZOTU1034	N	0.000208	Module #5	Bacteria	Bacteroidota	Bacteroidia	Chitinophagales	Saprospiraceae	uncultured	NA
Rhizo network	ZOTU1065	N	0.000245	Module #1	Bacteria	Desulfobacterota	Desulfuromonadia	Geobacterales	Geobacteraceae	NA	NA
Rhizo network	ZOTU1142	N	0.000116	Module #1	Bacteria	Proteobacteria	Gammaproteobacteria	Burkholderiales	Rhodocyclaceae	NA	NA
Rhizo network	ZOTU1151	N	0.000159	Module #8	Bacteria	Proteobacteria	Gammaproteobacteria	Methylococcales	Methylomonadaceae	Methylomonas	Methylomonas_sp.
Rhizo network	ZOTU116	N	0.00034	Module #6	Bacteria	Firmicutes	Clostridia	Clostridiales	Clostridiaceae	Clostridium_sensu_stricto_13	NA
Rhizo network	ZOTU1161	N	0.00018	Module #0	Bacteria	Proteobacteria	Gammaproteobacteria	Burkholderiales	Nitrosomonadaceae	MND1	NA
Rhizo network	ZOTU11729	Y	0.000964	Module #1	Bacteria	Proteobacteria	Gammaproteobacteria	Burkholderiales	NA	NA	NA
Rhizo network	ZOTU11736	N	0.000152	Module #1	Bacteria	Proteobacteria	Gammaproteobacteria	Burkholderiales	Rhodocyclaceae	Zoogloea	uncultured_bacterium
Rhizo network	ZOTU118	N	0.001758	Module #2	Bacteria	Proteobacteria	Gammaproteobacteria	Methylococcales	Methylomonadaceae	Methylomicrobium	uncultured_bacterium
Rhizo network	ZOTU1133	N	0.000209	Module #2	Bacteria	Proteobacteria	Gammaproteobacteria	Methylococcales	Methylomonadaceae	Methylomicrobium	uncultured_bacterium
Rhizo network	ZOTU1185	N	0.000189	Module #21	Bacteria	TA06	TA06	TA06	TA06	TA06	uncultured_soil
Rhizo network	ZOTU1194	N	0.000225	Module #0	Bacteria	MBNT15	MBNT15	MBNT15	MBNT15	MBNT15	NA
Rhizo network	ZOTU1204	N	0.000165	Module #2	Bacteria	Proteobacteria	Gammaproteobacteria	Methylococcales	Methylomonadaceae	Methylomicrobium	uncultured_bacterium
Rhizo network	ZOTU1205	N	0.00022	Module #1	Bacteria	Actinobacteriota	Acidimicrobiia	Microtrichales	Ilumatobacteraceae	NA	NA
Rhizo network	ZOTU121	Y	0.001046	Module #1	Bacteria	Proteobacteria	Gammaproteobacteria	Burkholderiales	Rhodocyclaceae	Dechloromonas	NA
Rhizo network	ZOTU117	Y	0.000733	Module #1	Bacteria	Proteobacteria	Gammaproteobacteria	Burkholderiales	Rhodocyclaceae	Dechloromonas	NA
Rhizo network	ZOTU12105	Y	0.00016	Module #1	Bacteria	Proteobacteria	Gammaproteobacteria	Burkholderiales	NA	NA	NA
Rhizo network	ZOTU1220	N	0.000169	Module #0	Bacteria	Proteobacteria	Gammaproteobacteria	Burkholderiales	Nitrosomonadaceae	MND1	NA
Rhizo network	ZOTU1225	N	0.000116	Module #1	Bacteria	Chloroflexi	TK10	TK10	TK10	TK10	uncultured_bacterium
Rhizo network	ZOTU123	N	0.00163	Module #8	Bacteria	Proteobacteria	Gammaproteobacteria	Burkholderiales	Comamonadaceae	NA	NA
Rhizo network	ZOTU1195	N	0.000183	Module #1	Bacteria	Proteobacteria	Gammaproteobacteria	Burkholderiales	Nitrosomonadaceae	Ellin6067	NA
Rhizo network	ZOTU1244	N	0.000166	Module #0	Bacteria	Myxococcota	Polyangia	Haliangiales	Haliangiaceae	Haliangium	uncultured_bacterium
Rhizo network	ZOTU1245	N	0.000168	Module #0	Bacteria	Latescibacterota	Latescibacterota	Latescibacterota	Latescibacterota	Latescibacterota	NA
Rhizo network	ZOTU1249	N	0.000174	Module #13	Bacteria	Proteobacteria	Gammaproteobacteria	Burkholderiales	Nitrosomonadaceae	Ellin6067	NA
Rhizo network	ZOTU125	N	0.001697	Module #0	Bacteria	Proteobacteria	Gammaproteobacteria	Ectothiorhodospirales	Thioalkalispiraceae	Thioalkalispira-Sulfurivermis	uncultured_bacterium
Rhizo network	ZOTU1006	N	0.000213	Module #0	Bacteria	Proteobacteria	Gammaproteobacteria	CCD24	CCD24	CCD24	NA
Rhizo network	ZOTU1240	N	0.000162	Module #0	Bacteria	Spirochaetota	Spirochaetia	Spirochaetales	Spirochaetaceae	Spirochaeta	uncultured_soil
Rhizo network	ZOTU1256	N	0.000123	Module #0	Bacteria	Chloroflexi	Anaerolineae	SJA-15	SJA-15	SJA-15	NA
Rhizo network	ZOTU1167	N	0.000105	Module #0	Bacteria	Proteobacteria	Alphaproteobacteria	Rhizobiales	Xanthobacteraceae	Bradyrhizobium	NA
Rhizo network	ZOTU127	N	0.000809	Module #1	Bacteria	Proteobacteria	Gammaproteobacteria	Burkholderiales	Rhodocyclaceae	NA	NA
Rhizo network	ZOTU1271	N	0.000126	Module #13	Bacteria	Myxococcota	Polyangia	Polyangiales	BIrii41	BIrii41	NA
Rhizo network	ZOTU1250	Y	0.000103	Module #13	Bacteria	Firmicutes	Bacilli	Bacillales	Bacillaceae	Bacillus	NA
Rhizo network	ZOTU12783	Y	0.000168	Module #1	Bacteria	Proteobacteria	Gammaproteobacteria	Burkholderiales	Rhodocyclaceae	Sulfuritalea	NA
Rhizo network	ZOTU1282	N	0.000142	Module #2	Bacteria	Proteobacteria	Gammaproteobacteria	Methylococcales	Methylomonadaceae	Methylomicrobium	uncultured_gamma
Rhizo network	ZOTU129	N	0.001756	Module #1	Bacteria	Desulfobacterota	Desulfuromonadia	Geobacterales	Geobacteraceae	NA	NA
Rhizo network	ZOTU1213	N	0.000247	Module #1	Bacteria	Desulfobacterota	Desulfuromonadia	Geobacterales	Geobacteraceae	NA	NA
Rhizo network	ZOTU1291	N	0.000113	Module #13	Bacteria	Actinobacteriota	Actinobacteria	Frankiales	Geodermatophilaceae	Blastococcus	NA
Rhizo network	ZOTU1045	N	0.000196	Module #13	Bacteria	Myxococcota	Polyangia	Polyangiales	BIrii41	BIrii41	NA
Rhizo network	ZOTU1295	N	0.000218	Module #6	Bacteria	Firmicutes	Clostridia	Clostridiales	Clostridiaceae	Clostridium_sensu_stricto_1	NA
Rhizo network	ZOTU1231	Y	0.000251	Module #6	Bacteria	Firmicutes	Clostridia	Clostridiales	Clostridiaceae	Clostridium_sensu_stricto_1	Clostridium_saccharobutylicum
Rhizo network	ZOTU13	N	0.003382	Module #1	Bacteria	Spirochaetota	Leptospirae	Leptospirales	Leptospiraceae	Leptonema	NA
Rhizo network	ZOTU108	N	0.00084	Module #1	Bacteria	Acidobacteriota	Holophagae	Holophagales	Holophagaceae	Geothrix	metagenome
Rhizo network	ZOTU130	N	0.00088	Module #1	Bacteria	Bacteroidota	Bacteroidia	Bacteroidales	Bacteroidetes_BD2-2	Bacteroidetes_BD2-2	uncultured_prokaryote
Rhizo network	ZOTU101	Y	0.000975	Module #1	Bacteria	Proteobacteria	Gammaproteobacteria	Burkholderiales	Rhodocyclaceae	Sulfuritalea	uncultured_bacterium
Rhizo network	ZOTU1307	N	0.000154	Module #1	Bacteria	Bacteroidota	Bacteroidia	Bacteroidales	Bacteroidetes_BD2-2	Bacteroidetes_BD2-2	NA
Rhizo network	ZOTU103	N	0.003036	Module #1	Bacteria	Proteobacteria	Gammaproteobacteria	Burkholderiales	Rhodocyclaceae	Sulfuritalea	uncultured_bacterium
Rhizo network	ZOTU1308	N	0.000165	Module #2	Bacteria	Proteobacteria	Gammaproteobacteria	Methylococcales	Methylomonadaceae	Methylomicrobium	uncultured_bacterium
Rhizo network	ZOTU1317	N	0.000216	Module #8	Bacteria	Acidobacteriota	Holophagae	Holophagales	Holophagaceae	Holophaga	uncultured_bacterium
Rhizo network	ZOTU1259	N	0.000216	Module #8	Bacteria	Verrucomicrobiota	Lentisphaeria	Oligosphaerales	Lenti-02	Lenti-02	metagenome
Rhizo network	ZOTU132	N	0.00158	Module #0	Bacteria	Bacteroidota	SJA-28	SJA-28	SJA-28	SJA-28	uncultured_bacterium
Rhizo network	ZOTU1323	N	0.000292	Module #1	Bacteria	Myxococcota	Myxococcia	Myxococcales	Anaeromyxobacteraceae	Anaeromyxobacter	NA
Rhizo network	ZOTU13236	Y	0.000322	Module #1	Bacteria	Proteobacteria	Gammaproteobacteria	Burkholderiales	Rhodocyclaceae	Sulfuritalea	NA
Rhizo network	ZOTU1324	N	0.00012	Module #8	Bacteria	Acidobacteriota	Holophagae	Holophagales	Holophagaceae	uncultured	NA
Rhizo network	ZOTU1325	N	0.000158	Module #2	Bacteria	Proteobacteria	Gammaproteobacteria	Methylococcales	Methylomonadaceae	Methylomicrobium	uncultured_gamma
Rhizo network	ZOTU133	N	0.001782	Module #3	Bacteria	Bacteroidota	Bacteroidia	Sphingobacteriales	Lentimicrobiaceae	Lentimicrobiaceae	uncultured_bacterium
Rhizo network	ZOTU1202	N	0.000157	Module #3	Bacteria	Bacteroidota	Bacteroidia	Bacteroidales	Barnesiellaceae	uncultured	uncultured_bacterium
Rhizo network	ZOTU134	N	0.001748	Module #8	Bacteria	Desulfobacterota	Desulfuromonadia	Geobacterales	Geobacteraceae	Citrifermentans	NA
Rhizo network	ZOTU1347	N	0.000135	Module #13	Bacteria	Myxococcota	Polyangia	Polyangiales	BIrii41	BIrii41	NA
Rhizo network	ZOTU135	N	0.001523	Module #13	Bacteria	Proteobacteria	Gammaproteobacteria	Burkholderiales	Nitrosomonadaceae	Ellin6067	uncultured_soil
Rhizo network	ZOTU1355	N	0.000112	Module #13	Bacteria	Myxococcota	Polyangia	Polyangiales	BIrii41	BIrii41	NA
Rhizo network	ZOTU1374	N	0.000127	Module #0	Bacteria	Proteobacteria	Alphaproteobacteria	Caulobacterales	Hyphomonadaceae	SWB02	NA
Rhizo network	ZOTU1386	N	0.000104	Module #1	Bacteria	Myxococcota	Myxococcia	Myxococcales	Myxococcaceae	P3OB-42	uncultured_soil
Rhizo network	ZOTU1389	N	0.000128	Module #8	Bacteria	Proteobacteria	Gammaproteobacteria	Methylococcales	Methylomonadaceae	Methylomonas	Methylomonas_sp.
Rhizo network	ZOTU1390	N	0.000138	Module #5	Bacteria	Nitrospirota	Thermodesulfovibrionia	uncultured	uncultured	uncultured	NA
Rhizo network	ZOTU1398	N	0.000163	Module #0	Bacteria	Acidobacteriota	Acidobacteriae	Subgroup_13	Subgroup_13	Subgroup_13	uncultured_Acidobacterium
Rhizo network	ZOTU14	N	0.015155	Module #0	Bacteria	MBNT15	MBNT15	MBNT15	MBNT15	MBNT15	uncultured_prokaryote
Rhizo network	ZOTU1279	N	0.000138	Module #0	Bacteria	Myxococcota	Polyangia	Haliangiales	Haliangiaceae	Haliangium	NA
Rhizo network	ZOTU140	N	0.000732	Module #1	Bacteria	Myxococcota	Myxococcia	Myxococcales	Anaeromyxobacteraceae	Anaeromyxobacter	NA
Rhizo network	ZOTU14053	N	0.00012	Module #1	Bacteria	Myxococcota	Myxococcia	Myxococcales	Anaeromyxobacteraceae	Anaeromyxobacter	NA
Rhizo network	ZOTU1408	N	0.000155	Module #21	Bacteria	TA06	TA06	TA06	TA06	TA06	uncultured_soil
Rhizo network	ZOTU141	N	0.001363	Module #0	Bacteria	Bacteroidota	SJA-28	SJA-28	SJA-28	SJA-28	uncultured_bacterium
Rhizo network	ZOTU1410	N	0.000104	Module #13	Bacteria	Proteobacteria	Alphaproteobacteria	Caulobacterales	Caulobacteraceae	Phenylobacterium	NA
Rhizo network	ZOTU1412	N	0.000111	Module #0	Bacteria	Chloroflexi	Anaerolineae	SJA-15	SJA-15	SJA-15	uncultured_bacterium
Rhizo network	ZOTU1417	N	0.000361	Module #1	Bacteria	Desulfobacterota	Desulfuromonadia	Geobacterales	Geobacteraceae	uncultured	NA
Rhizo network	ZOTU14179	Y	0.000265	Module #1	Bacteria	Proteobacteria	Gammaproteobacteria	Burkholderiales	NA	NA	NA
Rhizo network	ZOTU143	Y	0.001385	Module #8	Bacteria	Proteobacteria	Gammaproteobacteria	Burkholderiales	Comamonadaceae	Pelomonas	NA
Rhizo network	ZOTU1435	N	0.000124	Module #5	Bacteria	Actinobacteriota	Actinobacteria	PeM15	PeM15	PeM15	NA
Rhizo network	ZOTU144	Y	0.000705	Module #1	Bacteria	Proteobacteria	Gammaproteobacteria	Burkholderiales	Rhodocyclaceae	NA	NA
Rhizo network	ZOTU1443	Y	0.000101	Module #6	Bacteria	Firmicutes	Clostridia	Clostridiales	Clostridiaceae	Clostridium_sensu_stricto_1	NA
Rhizo network	ZOTU105	Y	0.000889	Module #6	Bacteria	Firmicutes	Clostridia	Clostridiales	Clostridiaceae	Clostridium_sensu_stricto_1	NA
Rhizo network	ZOTU145	N	0.001263	Module #0	Bacteria	Bacteroidota	SJA-28	SJA-28	SJA-28	SJA-28	uncultured_bacterium
Rhizo network	ZOTU1397	N	0.00014	Module #6	Bacteria	Firmicutes	Clostridia	Clostridiales	Clostridiaceae	Clostridium_sensu_stricto_12	Clostridium_magnum
Rhizo network	ZOTU1451	N	0.000111	Module #1	Bacteria	Proteobacteria	Gammaproteobacteria	Burkholderiales	Rhodocyclaceae	NA	NA
Rhizo network	ZOTU14682	Y	0.000926	Module #1	Bacteria	Proteobacteria	Gammaproteobacteria	Burkholderiales	Rhodocyclaceae	NA	NA
Rhizo network	ZOTU1472	N	0.000165	Module #21	Bacteria	Desulfobacterota	Desulfobacteria	Desulfatiglandales	Desulfatiglandaceae	Desulfatiglans	NA
Rhizo network	ZOTU1241	N	0.000193	Module #21	Bacteria	Bacteroidota	Kryptonia	Kryptoniales	BSV26	BSV26	Ignavibacteria_bacterium
Rhizo network	ZOTU1474	N	0.000141	Module #13	Bacteria	Myxococcota	Polyangia	Polyangiales	Polyangiaceae	NA	NA
Rhizo network	ZOTU1475	N	0.00011	Module #1	Bacteria	Myxococcota	Polyangia	Polyangiales	Polyangiaceae	Minicystis	uncultured_bacterium
Rhizo network	ZOTU1479	N	0.00012	Module #0	Bacteria	Myxococcota	Myxococcia	Myxococcales	Anaeromyxobacteraceae	Anaeromyxobacter	NA
Rhizo network	ZOTU1485	N	0.000124	Module #0	Bacteria	Bacteroidota	Bacteroidia	Bacteroidales	SB-5	SB-5	uncultured_bacterium
Rhizo network	ZOTU1031	N	0.000185	Module #1	Bacteria	Desulfobacterota	uncultured	uncultured	uncultured	uncultured	Myxococcales_bacterium
Rhizo network	ZOTU149	N	0.001475	Module #4	Bacteria	Proteobacteria	Gammaproteobacteria	Methylococcales	Methylococcaceae	Candidatus_Methylospira	uncultured_bacterium
Rhizo network	ZOTU112	N	0.00193	Module #4	Bacteria	Proteobacteria	Gammaproteobacteria	Methylococcales	Methylococcaceae	Candidatus_Methylospira	uncultured_bacterium
Rhizo network	ZOTU14902	N	0.000129	Module #1	Bacteria	Proteobacteria	Gammaproteobacteria	Burkholderiales	Rhodocyclaceae	uncultured	NA
Rhizo network	ZOTU1529	N	0.000102	Module #6	Bacteria	Firmicutes	Clostridia	Clostridiales	Clostridiaceae	Clostridium_sensu_stricto_12	Clostridium_magnum
Rhizo network	ZOTU15394	N	0.00014	Module #1	Bacteria	Myxococcota	Myxococcia	Myxococcales	Anaeromyxobacteraceae	Anaeromyxobacter	uncultured_bacterium
Rhizo network	ZOTU15453	N	0.000133	Module #1	Bacteria	Proteobacteria	Gammaproteobacteria	Burkholderiales	Rhodocyclaceae	NA	NA
Rhizo network	ZOTU1552	N	0.000185	Module #8	Bacteria	Verrucomicrobiota	Lentisphaeria	Oligosphaerales	Lenti-02	Lenti-02	metagenome
Rhizo network	ZOTU1592	N	0.000116	Module #0	Bacteria	Zixibacteria	Zixibacteria	Zixibacteria	Zixibacteria	Zixibacteria	uncultured_bacterium
Rhizo network	ZOTU16	N	0.002782	Module #1	Bacteria	Fibrobacterota	Fibrobacteria	Fibrobacterales	Fibrobacterales	BBMC-4	uncultured_microorganism
Rhizo network	ZOTU160	N	0.000234	Module #6	Bacteria	Firmicutes	Clostridia	Clostridiales	Clostridiaceae	Clostridium_sensu_stricto_1	NA
Rhizo network	ZOTU16045	N	0.000248	Module #1	Bacteria	Proteobacteria	Gammaproteobacteria	Burkholderiales	Rhodocyclaceae	uncultured	NA
Rhizo network	ZOTU1605	N	0.000125	Module #1	Bacteria	Proteobacteria	Gammaproteobacteria	Aeromonadales	Aeromonadaceae	Tolumonas	uncultured_bacterium
Rhizo network	ZOTU161	N	0.001153	Module #0	Bacteria	Proteobacteria	Alphaproteobacteria	uncultured	uncultured	uncultured	NA
Rhizo network	ZOTU1328	N	0.000138	Module #13	Bacteria	Acidobacteriota	Holophagae	Subgroup_7	Subgroup_7	Subgroup_7	Acidobacteria_bacterium
Rhizo network	ZOTU1612	N	0.000117	Module #13	Bacteria	Myxococcota	Polyangia	Haliangiales	Haliangiaceae	Haliangium	NA
Rhizo network	ZOTU1614	N	0.000113	Module #13	Bacteria	Hydrogenedentes	Hydrogenedentia	Hydrogenedentiales	Hydrogenedensaceae	Hydrogenedensaceae	uncultured_bacterium
Rhizo network	ZOTU1252	N	0.000142	Module #13	Bacteria	Myxococcota	Polyangia	mle1-27	mle1-27	mle1-27	uncultured_bacterium
Rhizo network	ZOTU16155	N	0.000138	Module #1	Bacteria	Myxococcota	Myxococcia	Myxococcales	Myxococcaceae	P3OB-42	uncultured_soil
Rhizo network	ZOTU16172	N	0.000284	Module #1	Bacteria	Myxococcota	Myxococcia	Myxococcales	Myxococcaceae	uncultured	uncultured_bacterium
Rhizo network	ZOTU1634	N	0.000111	Module #0	Bacteria	Desulfobacterota	Desulfuromonadia	PB19	PB19	PB19	metagenome
Rhizo network	ZOTU1375	N	0.000123	Module #13	Bacteria	Desulfobacterota	Desulfuromonadia	PB19	PB19	PB19	metagenome
Rhizo network	ZOTU1486	N	0.000121	Module #0	Bacteria	Proteobacteria	Gammaproteobacteria	Burkholderiales	SC-I-84	SC-I-84	NA
Rhizo network	ZOTU1641	N	0.000116	Module #35	Bacteria	Chloroflexi	Anaerolineae	SJA-15	SJA-15	SJA-15	uncultured_bacterium
Rhizo network	ZOTU1129	N	0.000155	Module #35	Bacteria	Chloroflexi	Anaerolineae	SJA-15	SJA-15	SJA-15	uncultured_bacterium
Rhizo network	ZOTU16478	N	0.000184	Module #1	Bacteria	Proteobacteria	Gammaproteobacteria	Burkholderiales	Rhodocyclaceae	NA	NA
Rhizo network	ZOTU165	N	0.001522	Module #8	Bacteria	Proteobacteria	Gammaproteobacteria	Burkholderiales	Comamonadaceae	NA	NA
Rhizo network	ZOTU1026	N	0.000161	Module #8	Bacteria	Proteobacteria	Gammaproteobacteria	Burkholderiales	Comamonadaceae	NA	NA
Rhizo network	ZOTU1659	N	0.000119	Module #1	Bacteria	Verrucomicrobiota	Verrucomicrobiae	Pedosphaerales	Pedosphaeraceae	ADurb.Bin063-1	uncultured_Verrucomicrobia
Rhizo network	ZOTU16601	N	0.000118	Module #1	Bacteria	Myxococcota	Myxococcia	Myxococcales	Myxococcaceae	P3OB-42	NA
Rhizo network	ZOTU16621	N	0.000867	Module #1	Bacteria	Proteobacteria	Gammaproteobacteria	Burkholderiales	Comamonadaceae	uncultured	uncultured_bacterium
Rhizo network	ZOTU167	N	0.001161	Module #13	Bacteria	Nitrospirota	Thermodesulfovibrionia	uncultured	uncultured	uncultured	uncultured_bacterium
Rhizo network	ZOTU1440	N	0.000135	Module #13	Bacteria	Latescibacterota	Latescibacterota	Latescibacterota	Latescibacterota	Latescibacterota	uncultured_bacterium
Rhizo network	ZOTU1675	N	0.000127	Module #21	Bacteria	RCP2-54	RCP2-54	RCP2-54	RCP2-54	RCP2-54	uncultured_Desulfuromonadales
Rhizo network	ZOTU1677	N	0.000139	Module #1	Bacteria	Sva0485	Sva0485	Sva0485	Sva0485	Sva0485	uncultured_delta
Rhizo network	ZOTU1678	Y	0.000112	Module #0	Bacteria	Acidobacteriota	Acidobacteriae	Subgroup_13	Subgroup_13	Subgroup_13	uncultured_bacterium
Rhizo network	ZOTU16799	N	0.000164	Module #13	Bacteria	Proteobacteria	Gammaproteobacteria	Burkholderiales	Nitrosomonadaceae	Ellin6067	uncultured_beta
Rhizo network	ZOTU1683	N	0.000185	Module #0	Bacteria	Proteobacteria	Gammaproteobacteria	Burkholderiales	TRA3-20	TRA3-20	NA
Rhizo network	ZOTU1689	Y	0.000149	Module #21	Bacteria	SAR324_clade(Marine_group_B)	SAR324_clade(Marine_group_B)	SAR324_clade(Marine_group_B)	SAR324_clade(Marine_group_B)	SAR324_clade(Marine_group_B)	NA
Rhizo network	ZOTU1691	N	0.000128	Module #2	Bacteria	Proteobacteria	Gammaproteobacteria	Methylococcales	Methylomonadaceae	Methylomicrobium	uncultured_bacterium
Rhizo network	ZOTU1696	N	0.000127	Module #8	Bacteria	Proteobacteria	Gammaproteobacteria	Burkholderiales	Sutterellaceae	uncultured	NA
Rhizo network	ZOTU1707	N	0.000113	Module #1	Bacteria	Proteobacteria	Gammaproteobacteria	Methylococcales	Methylococcaceae	Methylocaldum	uncultured_bacterium
Rhizo network	ZOTU1712	N	0.000138	Module #5	Bacteria	Myxococcota	Polyangia	UASB-TL25	UASB-TL25	UASB-TL25	uncultured_bacterium
Rhizo network	ZOTU173	N	0.000996	Module #1	Bacteria	Bacteroidota	Bacteroidia	Bacteroidales	SB-5	SB-5	uncultured_bacterium
Rhizo network	ZOTU174	Y	0.00062	Module #8	Bacteria	Proteobacteria	Gammaproteobacteria	Burkholderiales	Comamonadaceae	NA	NA
Rhizo network	ZOTU1756	N	0.000201	Module #1	Bacteria	Myxococcota	Myxococcia	Myxococcales	Myxococcaceae	uncultured	uncultured_bacterium
Rhizo network	ZOTU1764	Y	0.000183	Module #8	Bacteria	Bacteroidota	Bacteroidia	Bacteroidales	Prolixibacteraceae	uncultured	NA
Rhizo network	ZOTU177	Y	0.000905	Module #6	Bacteria	Firmicutes	Clostridia	Peptostreptococcales-Tissierellales	Peptostreptococcaceae	Romboutsia	uncultured_Clostridium
Rhizo network	ZOTU1770	N	0.00034	Module #6	Bacteria	Firmicutes	Clostridia	Clostridiales	Clostridiaceae	Clostridium_sensu_stricto_12	Clostridium_magnum
Rhizo network	ZOTU17720	Y	0.000511	Module #8	Bacteria	Proteobacteria	Gammaproteobacteria	Burkholderiales	Leeiaceae	Leeia	NA
Rhizo network	ZOTU1788	N	0.000182	Module #8	Bacteria	Proteobacteria	Gammaproteobacteria	Burkholderiales	Rhodocyclaceae	NA	NA
Rhizo network	ZOTU1792	N	0.000101	Module #13	Bacteria	Actinobacteriota	Coriobacteriia	OPB41	OPB41	OPB41	uncultured_Coriobacteriia
Rhizo network	ZOTU181	N	0.000766	Module #1	Bacteria	Myxococcota	Myxococcia	Myxococcales	Myxococcaceae	P3OB-42	NA
Rhizo network	ZOTU1816	Y	0.000139	Module #14	Bacteria	Verrucomicrobiota	Verrucomicrobiae	Pedosphaerales	Pedosphaeraceae	Pedosphaeraceae	NA
Rhizo network	ZOTU1020	Y	0.000216	Module #14	Bacteria	Desulfobacterota	Syntrophobacteria	Syntrophobacterales	Syntrophobacteraceae	Syntrophobacter	uncultured_prokaryote
Rhizo network	ZOTU1772	N	0.000123	Module #14	Bacteria	Bacteroidota	Kryptonia	Kryptoniales	BSV26	BSV26	NA
Rhizo network	ZOTU182	Y	0.001986	Module #1	Bacteria	Desulfobacterota	Desulfuromonadia	Geobacterales	Geobacteraceae	uncultured	NA
Rhizo network	ZOTU1824	Y	0.000168	Module #6	Bacteria	Firmicutes	Clostridia	Clostridiales	Clostridiaceae	Clostridium_sensu_stricto_1	NA
Rhizo network	ZOTU1830	N	0.000117	Module #0	Bacteria	Desulfobacterota	Desulfuromonadia	Desulfuromonadia	Desulfuromonadaceae	Desulfuromonas	uncultured_bacterium
Rhizo network	ZOTU1832	Y	0.000112	Module #1	Bacteria	Proteobacteria	Gammaproteobacteria	Burkholderiales	Comamonadaceae	NA	NA
Rhizo network	ZOTU1856	N	0.000112	Module #21	Bacteria	Planctomycetota	Pla3_lineage	Pla3_lineage	Pla3_lineage	Pla3_lineage	metagenome
Rhizo network	ZOTU187	N	0.000574	Module #1	Bacteria	Bacteroidota	Bacteroidia	Bacteroidales	Bacteroidetes_BD2-2	Bacteroidetes_BD2-2	NA
Rhizo network	ZOTU1871	N	0.000118	Module #6	Bacteria	Firmicutes	Clostridia	Clostridiales	Clostridiaceae	Clostridium_sensu_stricto_1	NA
Rhizo network	ZOTU1874	N	0.000274	Module #31	Bacteria	Bacteroidota	Bacteroidia	Cytophagales	Microscillaceae	NA	NA
Rhizo network	ZOTU1387	N	0.000177	Module #31	Bacteria	Bacteroidota	Bacteroidia	Cytophagales	Microscillaceae	OLB12	NA
Rhizo network	ZOTU1888	N	0.000102	Module #5	Bacteria	Verrucomicrobiota	Kiritimatiellae	WCHB1-41	WCHB1-41	WCHB1-41	uncultured_Verrucomicrobia
Rhizo network	ZOTU19	N	0.004334	Module #1	Bacteria	Proteobacteria	Gammaproteobacteria	Burkholderiales	Rhodocyclaceae	NA	NA
Rhizo network	ZOTU1029	N	0.000136	Module #1	Bacteria	Proteobacteria	Gammaproteobacteria	Burkholderiales	Rhodocyclaceae	Sulfuritalea	NA
Rhizo network	ZOTU1908	N	0.0001	Module #5	Bacteria	Proteobacteria	Gammaproteobacteria	Pseudomonadales	Pseudomonadaceae	Pseudomonas	Pseudomonas_oryzae
Rhizo network	ZOTU1912	N	0.000211	Module #7	Bacteria	Acidobacteriota	Acidobacteriae	Bryobacterales	Bryobacteraceae	Bryobacter	uncultured_bacterium
Rhizo network	ZOTU1504	Y	0.000157	Module #7	Bacteria	Verrucomicrobiota	Verrucomicrobiae	Pedosphaerales	Pedosphaeraceae	ADurb.Bin063-1	NA
Rhizo network	ZOTU193	Y	0.000216	Module #1	Bacteria	Bacteroidota	Bacteroidia	Bacteroidales	Prolixibacteraceae	Roseimarinus	NA
Rhizo network	ZOTU1933	N	0.000104	Module #21	Bacteria	Gemmatimonadota	Gemmatimonadetes	Gemmatimonadales	Gemmatimonadaceae	uncultured	Gemmatimonadetes_bacterium
Rhizo network	ZOTU1206	N	0.000173	Module #21	Bacteria	Gemmatimonadota	S0134_terrestrial_group	S0134_terrestrial_group	S0134_terrestrial_group	S0134_terrestrial_group	uncultured_bacterium
Rhizo network	ZOTU1247	N	0.000169	Module #21	Bacteria	Acidobacteriota	Subgroup_22	Subgroup_22	Subgroup_22	Subgroup_22	NA
Rhizo network	ZOTU1934	N	0.000108	Module #1	Bacteria	Proteobacteria	Gammaproteobacteria	Methylococcales	Methylococcaceae	Methyloterricola	Methyloterricola_oryzae
Rhizo network	ZOTU1628	N	0.000244	Module #1	Bacteria	Proteobacteria	Gammaproteobacteria	Methylococcales	Methylococcaceae	NA	NA
Rhizo network	ZOTU196	N	0.001129	Module #0	Bacteria	Proteobacteria	Gammaproteobacteria	Xanthomonadales	Xanthomonadaceae	NA	NA
Rhizo network	ZOTU1966	N	0.000151	Module #8	Bacteria	Desulfobacterota	Desulfobacteria	Desulfobacterales	Desulfococcaceae	Desulfonema	uncultured_bacterium
Rhizo network	ZOTU1901	N	0.000185	Module #8	Bacteria	Desulfobacterota	Desulfobacteria	Desulfobacterales	Desulfococcaceae	Desulfonema	uncultured_bacterium
Rhizo network	ZOTU1992	N	0.000218	Module #9	Bacteria	Proteobacteria	Alphaproteobacteria	Acetobacterales	NA	NA	NA
Rhizo network	ZOTU1801	N	0.000122	Module #9	Bacteria	Proteobacteria	Alphaproteobacteria	Acetobacterales	Acetobacteraceae	NA	NA
Rhizo network	ZOTU2	N	0.009459	Module #1	Bacteria	Myxococcota	Myxococcia	Myxococcales	Myxococcaceae	P3OB-42	uncultured_soil
Rhizo network	ZOTU10	N	0.002476	Module #11	Bacteria	Firmicutes	Bacilli	Paenibacillales	Paenibacillaceae	Paenibacillus	uncultured_bacterium
Rhizo network	ZOTU200	N	0.000777	Module #8	Bacteria	Proteobacteria	Gammaproteobacteria	Burkholderiales	Comamonadaceae	NA	NA
Rhizo network	ZOTU2014	N	0.000109	Module #0	Bacteria	Sva0485	Sva0485	Sva0485	Sva0485	Sva0485	uncultured_delta
Rhizo network	ZOTU203	N	0.001066	Module #0	Bacteria	Proteobacteria	Gammaproteobacteria	Burkholderiales	Nitrosomonadaceae	Ellin6067	uncultured_soil
Rhizo network	ZOTU2037	N	0.000101	Module #1	Bacteria	Patescibacteria	WWE3	WWE3	WWE3	WWE3	uncultured_anaerobic
Rhizo network	ZOTU2051	N	0.000107	Module #8	Bacteria	Myxococcota	Polyangia	PS-B29	PS-B29	PS-B29	uncultured_organism
Rhizo network	ZOTU206	N	0.001109	Module #13	Bacteria	Chloroflexi	NA	NA	NA	NA	NA
Rhizo network	ZOTU1254	Y	0.00018	Module #13	Bacteria	Chloroflexi	NLS2-31	NLS2-31	NLS2-31	NLS2-31	uncultured_bacterium
Rhizo network	ZOTU2099	N	0.000122	Module #8	Bacteria	NA	NA	NA	NA	NA	NA
Rhizo network	ZOTU21	Y	0.003002	Module #1	Bacteria	Proteobacteria	Gammaproteobacteria	Burkholderiales	Gallionellaceae	Sideroxydans	NA
Rhizo network	ZOTU211	N	0.000754	Module #0	Bacteria	Proteobacteria	Alphaproteobacteria	Rhizobiales	Xanthobacteraceae	Pseudolabrys	NA
Rhizo network	ZOTU2116	N	0.00011	Module #10	Bacteria	Bacteroidota	Bacteroidia	Bacteroidales	Prolixibacteraceae	BSV13	uncultured_bacterium
Rhizo network	ZOTU1608	N	0.000169	Module #10	Bacteria	Bacteroidota	Bacteroidia	Bacteroidales	Prolixibacteraceae	BSV13	uncultured_bacterium
Rhizo network	ZOTU212	N	0.000664	Module #1	Bacteria	Myxococcota	Polyangia	Haliangiales	Haliangiaceae	Haliangium	NA
Rhizo network	ZOTU213	N	0.000808	Module #1	Bacteria	Proteobacteria	Gammaproteobacteria	Burkholderiales	Rhodocyclaceae	uncultured	uncultured_bacterium
Rhizo network	ZOTU2135	N	0.000698	Module #8	Bacteria	Bacteroidota	Bacteroidia	Bacteroidales	Bacteroidetes_vadinHA17	Bacteroidetes_vadinHA17	NA
Rhizo network	ZOTU2136	N	0.000361	Module #0	Bacteria	Sva0485	Sva0485	Sva0485	Sva0485	Sva0485	NA
Rhizo network	ZOTU2152	N	0.000158	Module #8	Bacteria	Desulfobacterota	Desulfobacteria	Desulfobacterales	NA	NA	NA
Rhizo network	ZOTU1177	N	0.000298	Module #8	Bacteria	Bacteroidota	Bacteroidia	Bacteroidales	Prolixibacteraceae	uncultured	NA
Rhizo network	ZOTU216	N	0.00103	Module #13	Bacteria	Proteobacteria	Alphaproteobacteria	Sphingomonadales	Sphingomonadaceae	Sphingomonas	NA
Rhizo network	ZOTU217	N	0.000809	Module #13	Bacteria	Chloroflexi	Dehalococcoidia	S085	S085	S085	uncultured_bacterium
Rhizo network	ZOTU2170	Y	0.000131	Module #1	Bacteria	Desulfobacterota	Desulfuromonadia	Geobacterales	Geobacteraceae	uncultured	uncultured_bacterium
Rhizo network	ZOTU22	N	0.004559	Module #1	Bacteria	Proteobacteria	Gammaproteobacteria	Burkholderiales	Comamonadaceae	NA	NA
Rhizo network	ZOTU221	N	0.001353	Module #5	Bacteria	Proteobacteria	Gammaproteobacteria	Steroidobacterales	Steroidobacteraceae	uncultured	NA
Rhizo network	ZOTU109	N	0.002836	Module #5	Bacteria	Proteobacteria	Gammaproteobacteria	Steroidobacterales	Steroidobacteraceae	uncultured	NA
Rhizo network	ZOTU166	N	0.001485	Module #5	Bacteria	Proteobacteria	Gammaproteobacteria	Burkholderiales	Sutterellaceae	uncultured	NA
Rhizo network	ZOTU222	N	0.001196	Module #0	Bacteria	Verrucomicrobiota	Verrucomicrobiae	Pedosphaerales	Pedosphaeraceae	Pedosphaeraceae	NA
Rhizo network	ZOTU2221	N	0.000177	Module #1	Bacteria	Proteobacteria	Gammaproteobacteria	Burkholderiales	Rhodocyclaceae	NA	NA
Rhizo network	ZOTU223	N	0.000985	Module #0	Bacteria	Proteobacteria	Alphaproteobacteria	Caulobacterales	Hyphomonadaceae	SWB02	uncultured_bacterium
Rhizo network	ZOTU2230	N	0.000393	Module #8	Bacteria	Bacteroidota	Bacteroidia	Bacteroidales	Bacteroidetes_vadinHA17	Bacteroidetes_vadinHA17	NA
Rhizo network	ZOTU2231	Y	0.000163	Module #6	Bacteria	Firmicutes	Clostridia	Clostridiales	Clostridiaceae	Clostridium_sensu_stricto_1	NA
Rhizo network	ZOTU2235	N	0.000108	Module #8	Bacteria	Bacteroidota	Bacteroidia	Bacteroidales	Prolixibacteraceae	Roseimarinus	uncultured_bacterium
Rhizo network	ZOTU2256	Y	0.000112	Module #1	Bacteria	Myxococcota	Polyangia	Haliangiales	Haliangiaceae	Haliangium	NA
Rhizo network	ZOTU1174	N	0.000164	Module #0	Bacteria	Acidobacteriota	Holophagae	Subgroup_7	Subgroup_7	Subgroup_7	uncultured_Acidobacterium
Rhizo network	ZOTU228	N	0.001016	Module #0	Bacteria	Nitrospirota	4-29-1	4-29-1	4-29-1	4-29-1	uncultured_proteobacterium
Rhizo network	ZOTU2260	N	0.000113	Module #0	Bacteria	Proteobacteria	Gammaproteobacteria	Beggiatoales	Beggiatoaceae	NA	NA
Rhizo network	ZOTU229	N	0.001066	Module #0	Bacteria	Proteobacteria	Gammaproteobacteria	Gammaproteobacteria	Gammaproteobacteria	Gammaproteobacteria	uncultured_bacterium
Rhizo network	ZOTU23	N	0.001063	Module #11	Bacteria	Firmicutes	Bacilli	Paenibacillales	Paenibacillaceae	Paenibacillus	uncultured_bacterium
Rhizo network	ZOTU230	N	0.00022	Module #31	Bacteria	Bacteroidota	Bacteroidia	Bacteroidales	Paludibacteraceae	uncultured	NA
Rhizo network	ZOTU15	N	0.002078	Module #31	Bacteria	Bacteroidota	Bacteroidia	Bacteroidales	SB-5	SB-5	uncultured_bacterium
Rhizo network	ZOTU231	Y	0.000523	Module #8	Bacteria	Proteobacteria	Gammaproteobacteria	Burkholderiales	Comamonadaceae	Ideonella	uncultured_bacterium
Rhizo network	ZOTU1385	N	0.000287	Module #8	Bacteria	Proteobacteria	Gammaproteobacteria	Burkholderiales	Comamonadaceae	NA	NA
Rhizo network	ZOTU233	N	0.001081	Module #0	Bacteria	Bacteroidota	Kryptonia	Kryptoniales	BSV26	BSV26	NA
Rhizo network	ZOTU2335	N	0.000101	Module #8	Bacteria	Bacteroidota	Bacteroidia	Bacteroidales	Prolixibacteraceae	WCHB1-32	NA
Rhizo network	ZOTU236	N	0.001107	Module #20	Bacteria	Proteobacteria	Alphaproteobacteria	Acetobacterales	Acetobacteraceae	Roseomonas	uncultured_bacterium
Rhizo network	ZOTU107	N	0.002254	Module #20	Bacteria	Proteobacteria	Gammaproteobacteria	Burkholderiales	Comamonadaceae	NA	NA
Rhizo network	ZOTU237	N	0.00019	Module #6	Bacteria	Firmicutes	Clostridia	Clostridiales	Clostridiaceae	Clostridium_sensu_stricto_13	NA
Rhizo network	ZOTU2376	N	0.0001	Module #0	Bacteria	Myxococcota	Myxococcia	Myxococcales	Anaeromyxobacteraceae	Anaeromyxobacter	uncultured_bacterium
Rhizo network	ZOTU239	N	0.000765	Module #1	Bacteria	Proteobacteria	Gammaproteobacteria	KF-JG30-C25	KF-JG30-C25	KF-JG30-C25	NA
Rhizo network	ZOTU240	N	0.001036	Module #5	Bacteria	Proteobacteria	Gammaproteobacteria	Burkholderiales	Sutterellaceae	uncultured	uncultured_soil
Rhizo network	ZOTU241	Y	0.000576	Module #6	Bacteria	Firmicutes	Clostridia	Clostridiales	Clostridiaceae	Clostridium_sensu_stricto_1	NA
Rhizo network	ZOTU242	N	0.00109	Module #0	Bacteria	Zixibacteria	Zixibacteria	Zixibacteria	Zixibacteria	Zixibacteria	uncultured_bacterium
Rhizo network	ZOTU1393	N	0.000138	Module #0	Bacteria	Planctomycetota	Phycisphaerae	MSBL9	GWC2-45-44	GWC2-45-44	uncultured_soil
Rhizo network	ZOTU244	N	0.000332	Module #13	Bacteria	Actinobacteriota	Actinobacteria	Micrococcales	Intrasporangiaceae	Intrasporangium	uncultured_bacterium
Rhizo network	ZOTU1809	N	0.000131	Module #13	Bacteria	Proteobacteria	Gammaproteobacteria	Burkholderiales	Comamonadaceae	NA	NA
Rhizo network	ZOTU251	N	0.000786	Module #13	Bacteria	Proteobacteria	Gammaproteobacteria	Burkholderiales	Nitrosomonadaceae	Ellin6067	NA
Rhizo network	ZOTU252	N	0.000941	Module #0	Bacteria	Bacteroidota	Kryptonia	Kryptoniales	BSV26	BSV26	uncultured_Chlorobi
Rhizo network	ZOTU253	Y	0.001483	Module #6	Bacteria	Firmicutes	Clostridia	Clostridiales	Clostridiaceae	Clostridium_sensu_stricto_1	NA
Rhizo network	ZOTU255	N	0.000896	Module #0	Bacteria	Spirochaetota	Spirochaetia	Spirochaetales	Spirochaetaceae	Spirochaeta	uncultured_Spirochaetes
Rhizo network	ZOTU256	N	0.000862	Module #35	Bacteria	Chloroflexi	Anaerolineae	SJA-15	SJA-15	SJA-15	uncultured_bacterium
Rhizo network	ZOTU1132	N	0.000186	Module #35	Bacteria	Chloroflexi	Anaerolineae	SJA-15	SJA-15	SJA-15	uncultured_bacterium
Rhizo network	ZOTU257	N	0.000883	Module #13	Bacteria	Proteobacteria	Alphaproteobacteria	Sphingomonadales	Sphingomonadaceae	NA	NA
Rhizo network	ZOTU2589	N	0.00011	Module #13	Bacteria	Bacteroidota	Bacteroidia	Bacteroidales	Bacteroidetes_vadinHA17	Bacteroidetes_vadinHA17	NA
Rhizo network	ZOTU259	N	0.0006	Module #13	Bacteria	Actinobacteriota	Actinobacteria	Micrococcales	Intrasporangiaceae	Lapillicoccus	NA
Rhizo network	ZOTU26	N	0.006809	Module #1	Bacteria	Proteobacteria	Gammaproteobacteria	Ectothiorhodospirales	Thioalkalispiraceae	Thioalkalispira-Sulfurivermis	uncultured_bacterium
Rhizo network	ZOTU260	N	0.000817	Module #0	Bacteria	Proteobacteria	Gammaproteobacteria	Burkholderiales	Nitrosomonadaceae	Ellin6067	NA
Rhizo network	ZOTU2600	N	0.000103	Module #13	Bacteria	Bacteroidota	Bacteroidia	Bacteroidales	Bacteroidetes_vadinHA17	Bacteroidetes_vadinHA17	uncultured_Bacteroidales
Rhizo network	ZOTU265	N	0.001139	Module #14	Bacteria	MBNT15	MBNT15	MBNT15	MBNT15	MBNT15	NA
Rhizo network	ZOTU163	N	0.001817	Module #14	Bacteria	Verrucomicrobiota	Verrucomicrobiae	Pedosphaerales	Pedosphaeraceae	ADurb.Bin063-1	uncultured_Verrucomicrobia
Rhizo network	ZOTU27	N	0.001004	Module #1	Bacteria	Spirochaetota	Spirochaetia	Spirochaetales	Spirochaetaceae	NA	NA
Rhizo network	ZOTU270	N	0.000995	Module #0	Bacteria	Desulfobacterota	Desulfuromonadia	Geobacterales	Geobacteraceae	NA	NA
Rhizo network	ZOTU219	N	0.001285	Module #0	Bacteria	Desulfobacterota	Desulfuromonadia	Geobacterales	Geobacteraceae	Geotalea	uncultured_bacterium
Rhizo network	ZOTU272	N	0.000989	Module #0	Bacteria	Verrucomicrobiota	Verrucomicrobiae	Pedosphaerales	Pedosphaeraceae	ADurb.Bin063-1	NA
Rhizo network	ZOTU273	N	0.000581	Module #1	Bacteria	Proteobacteria	Gammaproteobacteria	Burkholderiales	Rhodocyclaceae	NA	NA
Rhizo network	ZOTU2748	N	0.000146	Module #8	Bacteria	Proteobacteria	Gammaproteobacteria	Burkholderiales	Rhodocyclaceae	NA	NA
Rhizo network	ZOTU276	N	0.001299	Module #6	Bacteria	Firmicutes	Clostridia	Clostridiales	Clostridiaceae	Clostridium_sensu_stricto_1	Clostridium_saccharoperbutylacetonicum
Rhizo network	ZOTU1190	N	0.000237	Module #6	Bacteria	Firmicutes	Clostridia	Clostridiales	Clostridiaceae	Clostridium_sensu_stricto_3	Clostridium_hveragerdense
Rhizo network	ZOTU1530	N	0.000158	Module #6	Bacteria	Firmicutes	Clostridia	Clostridiales	Clostridiaceae	Clostridium_sensu_stricto_8	uncultured_bacterium
Rhizo network	ZOTU2768	N	0.00022	Module #1	Bacteria	Proteobacteria	Gammaproteobacteria	Burkholderiales	Rhodocyclaceae	Sulfuritalea	NA
Rhizo network	ZOTU2774	N	0.000125	Module #1	Bacteria	Proteobacteria	Gammaproteobacteria	Burkholderiales	Rhodocyclaceae	Sulfuritalea	NA
Rhizo network	ZOTU279	N	0.000743	Module #1	Bacteria	Desulfobacterota	Desulfuromonadia	Geobacterales	Geobacteraceae	Geobacter	NA
Rhizo network	ZOTU28	N	0.00212	Module #1	Bacteria	Proteobacteria	Gammaproteobacteria	Burkholderiales	Comamonadaceae	NA	NA
Rhizo network	ZOTU282	N	0.000704	Module #0	Bacteria	Proteobacteria	Gammaproteobacteria	Burkholderiales	Nitrosomonadaceae	Ellin6067	uncultured_soil
Rhizo network	ZOTU283	N	0.00089	Module #21	Bacteria	Gemmatimonadota	Gemmatimonadetes	Gemmatimonadales	Gemmatimonadaceae	uncultured	NA
Rhizo network	ZOTU1423	N	0.000153	Module #21	Bacteria	Desulfobacterota	uncultured	uncultured	uncultured	uncultured	NA
Rhizo network	ZOTU1442	N	0.00013	Module #21	Bacteria	Gemmatimonadota	Gemmatimonadetes	Gemmatimonadales	Gemmatimonadaceae	Gemmatimonas	uncultured_bacterium
Rhizo network	ZOTU1810	N	0.000115	Module #21	Bacteria	MBNT15	MBNT15	MBNT15	MBNT15	MBNT15	uncultured_bacterium
Rhizo network	ZOTU285	N	0.000657	Module #15	Bacteria	Proteobacteria	Gammaproteobacteria	Burkholderiales	Methylophilaceae	NA	NA
Rhizo network	ZOTU1381	Y	0.000127	Module #15	Bacteria	Proteobacteria	Gammaproteobacteria	Burkholderiales	Methylophilaceae	Methylobacillus	uncultured_bacterium
Rhizo network	ZOTU168	N	0.001177	Module #15	Bacteria	Proteobacteria	Gammaproteobacteria	Burkholderiales	Methylophilaceae	NA	NA
Rhizo network	ZOTU2888	N	0.000152	Module #8	Bacteria	Bacteroidota	Bacteroidia	Bacteroidales	Bacteroidetes_vadinHA17	Bacteroidetes_vadinHA17	NA
Rhizo network	ZOTU29	N	0.003026	Module #31	Bacteria	Bacteroidota	Bacteroidia	Bacteroidales	Prolixibacteraceae	WCHB1-32	NA
Rhizo network	ZOTU208	N	0.000631	Module #31	Bacteria	Bacteroidota	Bacteroidia	Bacteroidales	Prolixibacteraceae	WCHB1-32	NA
Rhizo network	ZOTU291	N	0.001259	Module #8	Bacteria	Bacteroidota	Bacteroidia	Bacteroidales	Prolixibacteraceae	uncultured	NA
Rhizo network	ZOTU292	N	0.000706	Module #0	Bacteria	Gemmatimonadota	Gemmatimonadetes	Gemmatimonadales	Gemmatimonadaceae	Gemmatimonas	NA
Rhizo network	ZOTU1158	N	0.000173	Module #0	Bacteria	Gemmatimonadota	Gemmatimonadetes	Gemmatimonadales	Gemmatimonadaceae	uncultured	NA
Rhizo network	ZOTU294	N	0.000891	Module #12	Bacteria	Nitrospirota	4-29-1	4-29-1	4-29-1	4-29-1	uncultured_bacterium
Rhizo network	ZOTU214	N	0.001261	Module #12	Bacteria	Nitrospirota	4-29-1	4-29-1	4-29-1	4-29-1	uncultured_bacterium
Rhizo network	ZOTU296	Y	0.000199	Module #1	Bacteria	Spirochaetota	Spirochaetia	Spirochaetales	Spirochaetaceae	uncultured	uncultured_bacterium
Rhizo network	ZOTU297	Y	0.00115	Module #1	Bacteria	Desulfobacterota	Desulfuromonadia	Geobacterales	Geobacteraceae	uncultured	NA
Rhizo network	ZOTU1117	N	0.000538	Module #1	Bacteria	Desulfobacterota	Desulfuromonadia	Geobacterales	Geobacteraceae	NA	NA
Rhizo network	ZOTU3	Y	0.019232	Module #1	Bacteria	Proteobacteria	Gammaproteobacteria	Burkholderiales	Gallionellaceae	Sideroxydans	NA
Rhizo network	ZOTU300	N	0.000601	Module #0	Bacteria	Proteobacteria	Alphaproteobacteria	Rhizobiales	Xanthobacteraceae	Pseudolabrys	NA
Rhizo network	ZOTU303	N	0.00079	Module #21	Bacteria	Nitrospirota	Thermodesulfovibrionia	uncultured	uncultured	uncultured	uncultured_bacterium
Rhizo network	ZOTU3061	N	0.000114	Module #0	Bacteria	Proteobacteria	Gammaproteobacteria	Burkholderiales	Rhodocyclaceae	Sulfuritalea	NA
Rhizo network	ZOTU312	N	0.000461	Module #13	Bacteria	Proteobacteria	Gammaproteobacteria	Burkholderiales	Comamonadaceae	NA	NA
Rhizo network	ZOTU315	N	0.00037	Module #1	Bacteria	Bacteroidota	Bacteroidia	Bacteroidales	Bacteroidetes_BD2-2	Bacteroidetes_BD2-2	uncultured_prokaryote
Rhizo network	ZOTU318	N	0.000682	Module #13	Bacteria	Gemmatimonadota	Gemmatimonadetes	Gemmatimonadales	Gemmatimonadaceae	uncultured	NA
Rhizo network	ZOTU32	N	0.005207	Module #0	Bacteria	MBNT15	MBNT15	MBNT15	MBNT15	MBNT15	uncultured_prokaryote
Rhizo network	ZOTU322	N	0.000731	Module #0	Bacteria	Zixibacteria	Zixibacteria	Zixibacteria	Zixibacteria	Zixibacteria	uncultured_bacterium
Rhizo network	ZOTU1836	N	0.000107	Module #0	Bacteria	Verrucomicrobiota	Verrucomicrobiae	Pedosphaerales	Pedosphaeraceae	Pedosphaeraceae	NA
Rhizo network	ZOTU324	N	0.000176	Module #8	Bacteria	Myxococcota	Polyangia	Polyangiales	BIrii41	BIrii41	NA
Rhizo network	ZOTU325	N	0.000263	Module #1	Bacteria	Myxococcota	Myxococcia	Myxococcales	Anaeromyxobacteraceae	Anaeromyxobacter	NA
Rhizo network	ZOTU326	N	0.000715	Module #13	Bacteria	Chloroflexi	NA	NA	NA	NA	NA
Rhizo network	ZOTU327	N	0.000317	Module #31	Bacteria	Bacteroidota	Bacteroidia	Bacteroidales	Paludibacteraceae	uncultured	uncultured_soil
Rhizo network	ZOTU33	N	0.001884	Module #8	Bacteria	Proteobacteria	Gammaproteobacteria	Burkholderiales	Comamonadaceae	NA	NA
Rhizo network	ZOTU1773	N	0.000168	Module #8	Bacteria	Bacteroidota	Bacteroidia	Bacteroidales	Prolixibacteraceae	BSV13	uncultured_bacterium
Rhizo network	ZOTU330	N	0.000247	Module #13	Bacteria	Actinobacteriota	Actinobacteria	Micrococcales	Microbacteriaceae	Agromyces	NA
Rhizo network	ZOTU331	N	0.000685	Module #0	Bacteria	Zixibacteria	Zixibacteria	Zixibacteria	Zixibacteria	Zixibacteria	uncultured_prokaryote
Rhizo network	ZOTU332	N	0.000723	Module #1	Bacteria	Nitrospirota	Thermodesulfovibrionia	uncultured	uncultured	uncultured	uncultured_bacterium
Rhizo network	ZOTU333	N	0.000702	Module #0	Bacteria	Proteobacteria	Gammaproteobacteria	Burkholderiales	Nitrosomonadaceae	Ellin6067	NA
Rhizo network	ZOTU334	N	0.001195	Module #1	Bacteria	Desulfobacterota	Desulfuromonadia	Geobacterales	Geobacteraceae	uncultured	NA
Rhizo network	ZOTU335	N	0.000771	Module #13	Bacteria	Desulfobacterota	Desulfuromonadia	Geobacterales	Geobacteraceae	NA	NA
Rhizo network	ZOTU336	Y	0.001303	Module #6	Bacteria	Firmicutes	Clostridia	Clostridiales	Clostridiaceae	Clostridium_sensu_stricto_1	NA
Rhizo network	ZOTU341	N	0.000353	Module #1	Bacteria	Bacteroidota	Bacteroidia	Bacteroidales	SB-5	SB-5	uncultured_bacterium
Rhizo network	ZOTU342	N	0.001365	Module #20	Bacteria	Desulfobacterota	Desulfuromonadia	Desulfuromonadia	Geothermobacteraceae	Geothermobacter	NA
Rhizo network	ZOTU1747	N	0.000153	Module #20	Bacteria	Desulfobacterota	Desulfuromonadia	Desulfuromonadia	Geothermobacteraceae	Geothermobacter	NA
Rhizo network	ZOTU343	N	0.000413	Module #1	Bacteria	Bacteroidota	Bacteroidia	Bacteroidales	Bacteroidetes_BD2-2	Bacteroidetes_BD2-2	NA
Rhizo network	ZOTU344	N	0.000342	Module #1	Bacteria	Myxococcota	Myxococcia	Myxococcales	Myxococcaceae	P3OB-42	uncultured_soil
Rhizo network	ZOTU345	N	0.000748	Module #8	Bacteria	Bacteroidota	Bacteroidia	Bacteroidales	Prolixibacteraceae	uncultured	NA
Rhizo network	ZOTU10402	N	0.00096	Module #8	Bacteria	Bacteroidota	Bacteroidia	Bacteroidales	Bacteroidetes_vadinHA17	Bacteroidetes_vadinHA17	uncultured_bacterium
Rhizo network	ZOTU346	N	0.000651	Module #13	Bacteria	Proteobacteria	Gammaproteobacteria	Burkholderiales	SC-I-84	SC-I-84	NA
Rhizo network	ZOTU347	N	0.000552	Module #0	Bacteria	Proteobacteria	Alphaproteobacteria	Reyranellales	Reyranellaceae	Reyranella	NA
Rhizo network	ZOTU349	N	0.000728	Module #0	Bacteria	Sva0485	Sva0485	Sva0485	Sva0485	Sva0485	uncultured_delta
Rhizo network	ZOTU271	N	0.000996	Module #29	Bacteria	MBNT15	MBNT15	MBNT15	MBNT15	MBNT15	NA
Rhizo network	ZOTU350	N	0.000566	Module #0	Bacteria	Chloroflexi	Anaerolineae	Anaerolineae	Anaerolineae	Anaerolineae	uncultured_Bellilinea
Rhizo network	ZOTU351	N	0.000927	Module #6	Bacteria	Firmicutes	Clostridia	Clostridiales	Clostridiaceae	Clostridium_sensu_stricto_5	uncultured_bacterium
Rhizo network	ZOTU353	N	0.00066	Module #13	Bacteria	Proteobacteria	Gammaproteobacteria	Burkholderiales	Nitrosomonadaceae	Ellin6067	NA
Rhizo network	ZOTU1314	N	0.000152	Module #13	Bacteria	Proteobacteria	Gammaproteobacteria	Burkholderiales	Nitrosomonadaceae	Ellin6067	NA
Rhizo network	ZOTU359	N	0.001171	Module #14	Bacteria	Verrucomicrobiota	Verrucomicrobiae	Pedosphaerales	Pedosphaeraceae	ADurb.Bin063-1	NA
Rhizo network	ZOTU178	N	0.001455	Module #14	Bacteria	Nitrospirota	4-29-1	4-29-1	4-29-1	4-29-1	uncultured_proteobacterium
Rhizo network	ZOTU36	N	0.001239	Module #1	Bacteria	Spirochaetota	Leptospirae	Leptospirales	Leptospiraceae	Leptonema	uncultured_bacterium
Rhizo network	ZOTU361	N	0.000776	Module #0	Bacteria	Gemmatimonadota	Gemmatimonadetes	Gemmatimonadales	Gemmatimonadaceae	uncultured	NA
Rhizo network	ZOTU1663	N	0.000137	Module #0	Bacteria	Myxococcota	Polyangia	Polyangiales	BIrii41	BIrii41	NA
Rhizo network	ZOTU362	N	0.000539	Module #0	Bacteria	Proteobacteria	Gammaproteobacteria	Burkholderiales	Nitrosomonadaceae	Ellin6067	NA
Rhizo network	ZOTU1737	N	0.000113	Module #13	Bacteria	Acidobacteriota	Subgroup_22	Subgroup_22	Subgroup_22	Subgroup_22	NA
Rhizo network	ZOTU365	N	0.000525	Module #1	Bacteria	Proteobacteria	Gammaproteobacteria	Burkholderiales	Rhodocyclaceae	NA	NA
Rhizo network	ZOTU366	N	0.000619	Module #0	Bacteria	Proteobacteria	Gammaproteobacteria	Burkholderiales	A21b	A21b	NA
Rhizo network	ZOTU368	Y	0.000574	Module #0	Bacteria	Proteobacteria	Gammaproteobacteria	Ectothiorhodospirales	Thioalkalispiraceae	Thioalkalispira-Sulfurivermis	NA
Rhizo network	ZOTU371	N	0.00062	Module #0	Bacteria	Latescibacterota	Latescibacterota	Latescibacterota	Latescibacterota	Latescibacterota	uncultured_bacterium
Rhizo network	ZOTU373	N	0.000238	Module #13	Bacteria	Firmicutes	Bacilli	Bacillales	Bacillaceae	Bacillus	NA
Rhizo network	ZOTU374	N	0.000349	Module #6	Bacteria	Firmicutes	Clostridia	Clostridiales	Clostridiaceae	Clostridium_sensu_stricto_1	NA
Rhizo network	ZOTU376	N	0.000586	Module #0	Bacteria	Actinobacteriota	Thermoleophilia	Gaiellales	uncultured	uncultured	uncultured_actinobacterium
Rhizo network	ZOTU377	Y	0.000384	Module #15	Bacteria	Proteobacteria	Gammaproteobacteria	Burkholderiales	Methylophilaceae	Methylobacillus	uncultured_bacterium
Rhizo network	ZOTU378	N	0.000575	Module #8	Bacteria	Proteobacteria	Gammaproteobacteria	Burkholderiales	Rhodocyclaceae	Propionivibrio	uncultured_bacterium
Rhizo network	ZOTU38	N	0.002503	Module #16	Bacteria	Nitrospirota	Thermodesulfovibrionia	uncultured	uncultured	uncultured	uncultured_Nitrospiraceae
Rhizo network	ZOTU248	N	0.000615	Module #16	Bacteria	Nitrospirota	Thermodesulfovibrionia	uncultured	uncultured	uncultured	NA
Rhizo network	ZOTU380	N	0.000622	Module #0	Bacteria	Fibrobacterota	Chitinivibrionia	uncultured	uncultured	uncultured	uncultured_bacterium
Rhizo network	ZOTU381	N	0.000236	Module #1	Bacteria	Bacteroidota	Bacteroidia	Bacteroidales	Bacteroidetes_BD2-2	Bacteroidetes_BD2-2	uncultured_prokaryote
Rhizo network	ZOTU384	N	0.000326	Module #13	Bacteria	Acidobacteriota	Holophagae	Subgroup_7	Subgroup_7	Subgroup_7	Acidobacteria_bacterium
Rhizo network	ZOTU387	N	0.001548	Module #8	Bacteria	Proteobacteria	Gammaproteobacteria	Burkholderiales	Comamonadaceae	Hydrogenophaga	NA
Rhizo network	ZOTU388	N	0.000498	Module #0	Bacteria	Chloroflexi	Anaerolineae	SJA-15	SJA-15	SJA-15	NA
Rhizo network	ZOTU391	N	0.00022	Module #6	Bacteria	Firmicutes	Clostridia	Clostridiales	Clostridiaceae	Clostridium_sensu_stricto_1	NA
Rhizo network	ZOTU392	N	0.000743	Module #17	Bacteria	Proteobacteria	Gammaproteobacteria	Burkholderiales	Gallionellaceae	Sideroxydans	NA
Rhizo network	ZOTU151	N	0.001977	Module #17	Bacteria	Proteobacteria	Gammaproteobacteria	Burkholderiales	Gallionellaceae	Sideroxydans	uncultured_soil
Rhizo network	ZOTU393	N	0.000528	Module #13	Bacteria	Myxococcota	Polyangia	Polyangiales	Polyangiaceae	NA	NA
Rhizo network	ZOTU1224	N	0.000134	Module #13	Bacteria	Myxococcota	Polyangia	Polyangiales	Polyangiaceae	Polyangium	uncultured_bacterium
Rhizo network	ZOTU395	N	0.000712	Module #21	Bacteria	SAR324_clade(Marine_group_B)	SAR324_clade(Marine_group_B)	SAR324_clade(Marine_group_B)	SAR324_clade(Marine_group_B)	SAR324_clade(Marine_group_B)	NA
Rhizo network	ZOTU1131	N	0.000189	Module #21	Bacteria	Chloroflexi	Dehalococcoidia	Dehalococcoidales	uncultured	uncultured	uncultured_bacterium
Rhizo network	ZOTU1594	N	0.000128	Module #21	Bacteria	Acidobacteriota	Thermoanaerobaculia	Thermoanaerobaculales	Thermoanaerobaculaceae	TPD-58	uncultured_bacterium
Rhizo network	ZOTU3954	N	0.000225	Module #8	Bacteria	Proteobacteria	Gammaproteobacteria	Burkholderiales	Rhodocyclaceae	uncultured	NA
Rhizo network	ZOTU1631	N	0.000126	Module #8	Bacteria	Verrucomicrobiota	Kiritimatiellae	WCHB1-41	WCHB1-41	WCHB1-41	uncultured_Verrucomicrobia
Rhizo network	ZOTU4	N	0.033315	Module #0	Bacteria	Proteobacteria	Gammaproteobacteria	Burkholderiales	Hydrogenophilaceae	Thiobacillus	NA
Rhizo network	ZOTU40	N	0.005057	Module #5	Bacteria	Proteobacteria	Gammaproteobacteria	Burkholderiales	Sutterellaceae	uncultured	NA
Rhizo network	ZOTU400	Y	0.000411	Module #1	Bacteria	Myxococcota	Polyangia	Haliangiales	Haliangiaceae	Haliangium	NA
Rhizo network	ZOTU401	N	0.000573	Module #0	Bacteria	Acidobacteriota	Acidobacteriae	Solibacterales	Solibacteraceae	Candidatus_Solibacter	NA
Rhizo network	ZOTU403	N	0.000537	Module #1	Bacteria	Desulfobacterota	Desulfuromonadia	Geobacterales	Geobacteraceae	uncultured	uncultured_bacterium
Rhizo network	ZOTU404	N	0.00048	Module #13	Bacteria	Proteobacteria	Alphaproteobacteria	Sphingomonadales	Sphingomonadaceae	NA	NA
Rhizo network	ZOTU405	N	0.000263	Module #18	Bacteria	Firmicutes	Clostridia	Clostridiales	Clostridiaceae	Clostridium_sensu_stricto_10	uncultured_bacterium
Rhizo network	ZOTU1379	N	0.00016	Module #18	Bacteria	Firmicutes	Clostridia	Clostridiales	Clostridiaceae	Clostridium_sensu_stricto_10	uncultured_bacterium
Rhizo network	ZOTU406	N	0.000264	Module #1	Bacteria	Proteobacteria	Gammaproteobacteria	NA	NA	NA	NA
Rhizo network	ZOTU408	N	0.000549	Module #13	Bacteria	Myxococcota	Polyangia	Polyangiales	Polyangiaceae	Pajaroellobacter	NA
Rhizo network	ZOTU409	N	0.000573	Module #5	Bacteria	Proteobacteria	Gammaproteobacteria	Burkholderiales	SC-I-84	SC-I-84	NA
Rhizo network	ZOTU305	N	0.000809	Module #5	Bacteria	Proteobacteria	Gammaproteobacteria	Burkholderiales	SC-I-84	SC-I-84	NA
Rhizo network	ZOTU410	Y	0.00074	Module #6	Bacteria	Firmicutes	Clostridia	Peptostreptococcales-Tissierellales	Peptostreptococcaceae	Romboutsia	NA
Rhizo network	ZOTU411	N	0.000761	Module #1	Bacteria	Desulfobacterota	Desulfuromonadia	Geobacterales	Geobacteraceae	uncultured	uncultured_bacterium
Rhizo network	ZOTU413	N	0.000209	Module #1	Bacteria	Proteobacteria	Gammaproteobacteria	Burkholderiales	Comamonadaceae	NA	NA
Rhizo network	ZOTU417	N	0.000651	Module #1	Bacteria	Proteobacteria	Gammaproteobacteria	Burkholderiales	NA	NA	NA
Rhizo network	ZOTU419	N	0.000477	Module #0	Bacteria	Chloroflexi	Anaerolineae	SJA-15	SJA-15	SJA-15	NA
Rhizo network	ZOTU423	N	0.000491	Module #0	Bacteria	Acidobacteriota	Acidobacteriae	Solibacterales	Solibacteraceae	Candidatus_Solibacter	NA
Rhizo network	ZOTU425	N	0.000485	Module #13	Bacteria	Bacteroidota	Bacteroidia	Chitinophagales	Saprospiraceae	uncultured	NA
Rhizo network	ZOTU427	N	0.000476	Module #0	Bacteria	Acidobacteriota	NA	NA	NA	NA	NA
Rhizo network	ZOTU4274	N	0.000413	Module #21	Bacteria	Bacteroidota	Bacteroidia	Chitinophagales	Chitinophagaceae	Dinghuibacter	NA
Rhizo network	ZOTU10892	N	0.000144	Module #21	Bacteria	Bacteroidota	Bacteroidia	Chitinophagales	Chitinophagaceae	Aurantisolimonas	NA
Rhizo network	ZOTU1099	N	0.000212	Module #21	Bacteria	Bacteroidota	Bacteroidia	Sphingobacteriales	Lentimicrobiaceae	Lentimicrobiaceae	uncultured_bacterium
Rhizo network	ZOTU1186	N	0.000204	Module #21	Bacteria	Bacteroidota	Bacteroidia	Sphingobacteriales	Lentimicrobiaceae	Lentimicrobiaceae	uncultured_bacterium
Rhizo network	ZOTU428	N	0.000531	Module #0	Bacteria	Proteobacteria	Gammaproteobacteria	Burkholderiales	TRA3-20	TRA3-20	NA
Rhizo network	ZOTU429	N	0.000548	Module #0	Bacteria	Nitrospirota	4-29-1	4-29-1	4-29-1	4-29-1	NA
Rhizo network	ZOTU43	N	0.001122	Module #1	Bacteria	Proteobacteria	Gammaproteobacteria	Burkholderiales	Rhodocyclaceae	uncultured	NA
Rhizo network	ZOTU430	Y	0.00059	Module #1	Bacteria	Desulfobacterota	Desulfuromonadia	Geobacterales	Geobacteraceae	uncultured	uncultured_bacterium
Rhizo network	ZOTU432	N	0.000262	Module #13	Bacteria	Actinobacteriota	Actinobacteria	Micrococcales	Intrasporangiaceae	Intrasporangium	uncultured_bacterium
Rhizo network	ZOTU436	N	0.000352	Module #13	Bacteria	Acidobacteriota	Thermoanaerobaculia	Thermoanaerobaculales	Thermoanaerobaculaceae	Subgroup_10	uncultured_prokaryote
Rhizo network	ZOTU437	N	0.000511	Module #13	Bacteria	Proteobacteria	Gammaproteobacteria	Steroidobacterales	Steroidobacteraceae	uncultured	NA
Rhizo network	ZOTU418	N	0.00056	Module #13	Bacteria	Proteobacteria	Gammaproteobacteria	Burkholderiales	SC-I-84	SC-I-84	uncultured_beta
Rhizo network	ZOTU438	N	0.000514	Module #13	Bacteria	Acidobacteriota	Holophagae	Subgroup_7	Subgroup_7	Subgroup_7	uncultured_Thermaerobacter
Rhizo network	ZOTU44	N	0.000673	Module #19	Bacteria	Myxococcota	Myxococcia	Myxococcales	Anaeromyxobacteraceae	Anaeromyxobacter	NA
Rhizo network	ZOTU30	N	0.00071	Module #19	Bacteria	Myxococcota	Myxococcia	Myxococcales	Anaeromyxobacteraceae	Anaeromyxobacter	uncultured_Anaeromyxobacter
Rhizo network	ZOTU444	Y	0.000319	Module #1	Bacteria	Myxococcota	Myxococcia	Myxococcales	Myxococcaceae	NA	NA
Rhizo network	ZOTU448	N	0.000418	Module #0	Bacteria	Myxococcota	Myxococcia	Myxococcales	Myxococcaceae	P3OB-42	uncultured_Stigmatella
Rhizo network	ZOTU1074	N	0.000161	Module #0	Bacteria	Myxococcota	Polyangia	Haliangiales	Haliangiaceae	Haliangium	uncultured_bacterium
Rhizo network	ZOTU1625	N	0.000105	Module #13	Bacteria	Myxococcota	Myxococcia	Myxococcales	Myxococcaceae	P3OB-42	metagenome
Rhizo network	ZOTU449	N	0.000591	Module #20	Bacteria	Proteobacteria	Alphaproteobacteria	Acetobacterales	Acetobacteraceae	Roseomonas	Roseomonas_wooponensis
Rhizo network	ZOTU454	N	0.000424	Module #13	Bacteria	Gemmatimonadota	Gemmatimonadetes	Gemmatimonadales	Gemmatimonadaceae	NA	NA
Rhizo network	ZOTU1297	N	0.000146	Module #13	Bacteria	Sva0485	Sva0485	Sva0485	Sva0485	Sva0485	NA
Rhizo network	ZOTU456	N	0.000392	Module #13	Bacteria	Acidobacteriota	Thermoanaerobaculia	Thermoanaerobaculales	Thermoanaerobaculaceae	Subgroup_10	uncultured_soil
Rhizo network	ZOTU460	N	0.000512	Module #0	Bacteria	Latescibacterota	Latescibacterota	Latescibacterota	Latescibacterota	Latescibacterota	metagenome
Rhizo network	ZOTU461	Y	0.000651	Module #1	Bacteria	Desulfobacterota	Desulfobulbia	Desulfobulbales	uncultured	uncultured	uncultured_bacterium
Rhizo network	ZOTU462	N	0.000441	Module #0	Bacteria	MBNT15	MBNT15	MBNT15	MBNT15	MBNT15	uncultured_bacterium
Rhizo network	ZOTU4621	N	0.000285	Module #1	Bacteria	Proteobacteria	Gammaproteobacteria	Burkholderiales	Rhodocyclaceae	NA	NA
Rhizo network	ZOTU464	N	0.000458	Module #21	Bacteria	Gemmatimonadota	Gemmatimonadetes	Gemmatimonadales	Gemmatimonadaceae	uncultured	Gemmatimonadetes_bacterium
Rhizo network	ZOTU465	N	0.000276	Module #31	Bacteria	Bacteroidota	Bacteroidia	Bacteroidales	Prolixibacteraceae	WCHB1-32	uncultured_bacterium
Rhizo network	ZOTU470	N	0.00034	Module #0	Bacteria	Acidobacteriota	Subgroup_21	Subgroup_21	Subgroup_21	Subgroup_21	uncultured_bacterium
Rhizo network	ZOTU369	N	0.000577	Module #0	Bacteria	Acidobacteriota	Subgroup_21	Subgroup_21	Subgroup_21	Subgroup_21	uncultured_bacterium
Rhizo network	ZOTU471	Y	0.000559	Module #6	Bacteria	Firmicutes	Clostridia	Peptostreptococcales-Tissierellales	Peptostreptococcaceae	Sporacetigenium	uncultured_bacterium
Rhizo network	ZOTU1726	Y	0.000136	Module #6	Bacteria	Firmicutes	Clostridia	Peptostreptococcales-Tissierellales	Peptostreptococcaceae	Sporacetigenium	uncultured_bacterium
Rhizo network	ZOTU477	N	0.00031	Module #2	Bacteria	Proteobacteria	Gammaproteobacteria	Methylococcales	Methylomonadaceae	Methylomonas	uncultured_bacterium
Rhizo network	ZOTU1203	N	0.000127	Module #2	Bacteria	Proteobacteria	Gammaproteobacteria	Methylococcales	Methylomonadaceae	Methylomonas	NA
Rhizo network	ZOTU479	N	0.000418	Module #0	Bacteria	Myxococcota	Polyangia	Polyangiales	Sandaracinaceae	uncultured	uncultured_bacterium
Rhizo network	ZOTU4790	N	0.000121	Module #8	Bacteria	Proteobacteria	Alphaproteobacteria	Rhizobiales	Rhizobiaceae	Shinella	alpha_proteobacterium
Rhizo network	ZOTU48	N	0.001811	Module #13	Bacteria	Actinobacteriota	Actinobacteria	Micrococcales	Intrasporangiaceae	Intrasporangium	uncultured_bacterium
Rhizo network	ZOTU1018	N	0.000157	Module #13	Bacteria	Proteobacteria	Alphaproteobacteria	Rhizobiales	Beijerinckiaceae	Methylocystis	uncultured_bacterium
Rhizo network	ZOTU480	N	0.001704	Module #1	Bacteria	Proteobacteria	Gammaproteobacteria	Burkholderiales	Rhodocyclaceae	Sulfuritalea	uncultured_bacterium
Rhizo network	ZOTU481	N	0.000476	Module #1	Bacteria	Zixibacteria	Zixibacteria	Zixibacteria	Zixibacteria	Zixibacteria	uncultured_bacterium
Rhizo network	ZOTU1327	N	0.000162	Module #1	Bacteria	Proteobacteria	Gammaproteobacteria	Xanthomonadales	Rhodanobacteraceae	Rhodanobacter	NA
Rhizo network	ZOTU482	N	0.000386	Module #1	Bacteria	Desulfobacterota	Desulfobulbia	Desulfobulbales	Desulfobulbaceae	uncultured	uncultured_bacterium
Rhizo network	ZOTU4826	N	0.000213	Module #1	Bacteria	Proteobacteria	Gammaproteobacteria	Burkholderiales	Rhodocyclaceae	NA	NA
Rhizo network	ZOTU486	N	0.000219	Module #1	Bacteria	Proteobacteria	Alphaproteobacteria	Rhodospirillales	uncultured	uncultured	alpha_proteobacterium
Rhizo network	ZOTU487	N	0.000948	Module #8	Bacteria	Verrucomicrobiota	Verrucomicrobiae	Pedosphaerales	Pedosphaeraceae	ADurb.Bin063-1	NA
Rhizo network	ZOTU489	N	0.000569	Module #21	Bacteria	Desulfobacterota	Desulfobacteria	Desulfatiglandales	Desulfatiglandaceae	Desulfatiglans	uncultured_prokaryote
Rhizo network	ZOTU1071	N	0.000241	Module #21	Bacteria	Desulfobacterota	Desulfobacteria	Desulfatiglandales	Desulfatiglandaceae	Desulfatiglans	NA
Rhizo network	ZOTU1656	N	0.000145	Module #21	Bacteria	Bacteroidota	Bacteroidia	Chitinophagales	Saprospiraceae	uncultured	NA
Rhizo network	ZOTU1924	N	0.000117	Module #21	Bacteria	Desulfobacterota	Desulfobacteria	Desulfatiglandales	Desulfatiglandaceae	Desulfatiglans	NA
Rhizo network	ZOTU2079	Y	0.000126	Module #21	Bacteria	Myxococcota	Polyangia	Blfdi19	Blfdi19	Blfdi19	uncultured_delta
Rhizo network	ZOTU49	N	0.002261	Module #1	Bacteria	Proteobacteria	Gammaproteobacteria	Burkholderiales	Rhodocyclaceae	NA	NA
Rhizo network	ZOTU491	N	0.000521	Module #8	Bacteria	Verrucomicrobiota	Lentisphaeria	Oligosphaerales	Lenti-02	Lenti-02	metagenome
Rhizo network	ZOTU4929	N	0.000208	Module #6	Bacteria	Firmicutes	Clostridia	Clostridiales	Clostridiaceae	Clostridium_sensu_stricto_8	uncultured_bacterium
Rhizo network	ZOTU1404	Y	0.000176	Module #6	Bacteria	Firmicutes	Clostridia	Clostridiales	Clostridiaceae	Clostridium_sensu_stricto_8	uncultured_bacterium
Rhizo network	ZOTU493	N	0.000348	Module #13	Bacteria	Actinobacteriota	Coriobacteriia	OPB41	OPB41	OPB41	NA
Rhizo network	ZOTU494	N	0.000439	Module #0	Bacteria	Gemmatimonadota	Gemmatimonadetes	Gemmatimonadales	Gemmatimonadaceae	Gemmatimonas	NA
Rhizo network	ZOTU495	N	0.000196	Module #6	Bacteria	Firmicutes	Clostridia	Clostridiales	Clostridiaceae	Clostridium_sensu_stricto_1	NA
Rhizo network	ZOTU497	N	0.000401	Module #0	Bacteria	Acidobacteriota	Acidobacteriae	TSBb06	TSBb06	TSBb06	uncultured_bacterium
Rhizo network	ZOTU5	N	0.003252	Module #13	Bacteria	Firmicutes	Bacilli	Lactobacillales	Carnobacteriaceae	Trichococcus	NA
Rhizo network	ZOTU500	Y	0.000584	Module #6	Bacteria	Firmicutes	Clostridia	Peptostreptococcales-Tissierellales	Peptostreptococcaceae	Romboutsia	NA
Rhizo network	ZOTU503	N	0.000484	Module #0	Bacteria	Gemmatimonadota	Gemmatimonadetes	Gemmatimonadales	Gemmatimonadaceae	uncultured	NA
Rhizo network	ZOTU5042	N	0.000426	Module #1	Bacteria	Desulfobacterota	Desulfuromonadia	Geobacterales	Geobacteraceae	Citrifermentans	NA
Rhizo network	ZOTU508	N	0.000457	Module #0	Bacteria	Spirochaetota	Spirochaetia	Spirochaetales	Spirochaetaceae	Spirochaeta	uncultured_soil
Rhizo network	ZOTU509	Y	0.00036	Module #2	Bacteria	Proteobacteria	Gammaproteobacteria	Methylococcales	Methylomonadaceae	Methylomonas	uncultured_bacterium
Rhizo network	ZOTU51	N	0.00299	Module #1	Bacteria	Desulfobacterota	Desulfuromonadia	Geobacterales	Geobacteraceae	uncultured	uncultured_bacterium
Rhizo network	ZOTU512	Y	0.000195	Module #8	Bacteria	Proteobacteria	Gammaproteobacteria	Burkholderiales	Rhodocyclaceae	Propionivibrio	uncultured_bacterium
Rhizo network	ZOTU515	N	0.0005	Module #14	Bacteria	Verrucomicrobiota	Verrucomicrobiae	Pedosphaerales	Pedosphaeraceae	Pedosphaeraceae	NA
Rhizo network	ZOTU516	N	0.000417	Module #13	Bacteria	Planctomycetota	Phycisphaerae	Phycisphaerales	Phycisphaeraceae	SM1A02	NA
Rhizo network	ZOTU517	N	0.000177	Module #13	Bacteria	Myxococcota	Myxococcia	Myxococcales	Myxococcaceae	NA	NA
Rhizo network	ZOTU518	N	0.000294	Module #13	Bacteria	Proteobacteria	Alphaproteobacteria	Sphingomonadales	Sphingomonadaceae	Novosphingobium	NA
Rhizo network	ZOTU519	N	0.000454	Module #21	Bacteria	Desulfobacterota	Desulfobacteria	Desulfatiglandales	Desulfatiglandaceae	Desulfatiglans	NA
Rhizo network	ZOTU521	N	0.00013	Module #1	Bacteria	Bacteroidota	Bacteroidia	Bacteroidales	Bacteroidetes_BD2-2	Bacteroidetes_BD2-2	uncultured_prokaryote
Rhizo network	ZOTU523	N	0.000393	Module #1	Bacteria	Bacteroidota	Bacteroidia	Bacteroidales	Prolixibacteraceae	Roseimarinus	uncultured_bacterium
Rhizo network	ZOTU5265	N	0.000518	Module #22	Bacteria	Desulfobacterota	Desulfuromonadia	Geobacterales	Geobacteraceae	Geobacter	uncultured_Desulfuromonadales
Rhizo network	ZOTU2177	N	0.000116	Module #22	Bacteria	Myxococcota	Polyangia	Polyangiales	Polyangiaceae	Polyangium	NA
Rhizo network	ZOTU529	N	0.000339	Module #13	Bacteria	NB1-j	NB1-j	NB1-j	NB1-j	NB1-j	NA
Rhizo network	ZOTU531	N	0.000404	Module #0	Bacteria	Proteobacteria	Gammaproteobacteria	Burkholderiales	Nitrosomonadaceae	MND1	NA
Rhizo network	ZOTU532	N	0.000483	Module #13	Bacteria	Proteobacteria	Gammaproteobacteria	Steroidobacterales	Steroidobacteraceae	uncultured	NA
Rhizo network	ZOTU54	N	0.00418	Module #23	Bacteria	Bacteroidota	Bacteroidia	Bacteroidales	Bacteroidetes_vadinHA17	Bacteroidetes_vadinHA17	NA
Rhizo network	ZOTU53	N	0.004205	Module #23	Bacteria	Bacteroidota	Bacteroidia	Bacteroidales	Bacteroidetes_vadinHA17	Bacteroidetes_vadinHA17	NA
Rhizo network	ZOTU540	N	0.000421	Module #21	Bacteria	TA06	TA06	TA06	TA06	TA06	uncultured_soil
Rhizo network	ZOTU1697	N	0.000136	Module #21	Bacteria	Firmicutes	Clostridia	Clostridia	Hungateiclostridiaceae	NA	NA
Rhizo network	ZOTU1716	N	0.000109	Module #21	Bacteria	Nitrospirota	Thermodesulfovibrionia	uncultured	uncultured	uncultured	uncultured_bacterium
Rhizo network	ZOTU542	N	0.000464	Module #1	Bacteria	Proteobacteria	Gammaproteobacteria	Burkholderiales	Rhodocyclaceae	Sulfuritalea	NA
Rhizo network	ZOTU547	N	0.000274	Module #0	Bacteria	Proteobacteria	Alphaproteobacteria	Reyranellales	Reyranellaceae	Reyranella	NA
Rhizo network	ZOTU548	N	0.000376	Module #0	Bacteria	Verrucomicrobiota	Verrucomicrobiae	Pedosphaerales	Pedosphaeraceae	Pedosphaeraceae	uncultured_bacterium
Rhizo network	ZOTU552	N	0.000422	Module #0	Bacteria	Desulfobacterota	Desulfobacteria	Desulfobacterales	Desulfosarcinaceae	Sva0081_sediment_group	NA
Rhizo network	ZOTU558	N	0.000221	Module #2	Bacteria	Proteobacteria	Gammaproteobacteria	Methylococcales	Methylomonadaceae	Methylomonas	uncultured_bacterium
Rhizo network	ZOTU1073	N	0.000108	Module #2	Bacteria	Proteobacteria	Gammaproteobacteria	Methylococcales	Methylomonadaceae	Methylomonas	uncultured_bacterium
Rhizo network	ZOTU559	N	0.000501	Module #21	Bacteria	Firmicutes	Clostridia	Clostridia	Hungateiclostridiaceae	Ruminiclostridium	uncultured_bacterium
Rhizo network	ZOTU1906	N	0.000116	Module #21	Bacteria	Verrucomicrobiota	Omnitrophia	Omnitrophales	Omnitrophaceae	Candidatus_Omnitrophus	uncultured_bacterium
Rhizo network	ZOTU56	N	0.00084	Module #1	Bacteria	Proteobacteria	Gammaproteobacteria	Burkholderiales	Rhodocyclaceae	NA	NA
Rhizo network	ZOTU561	N	0.000489	Module #24	Bacteria	Proteobacteria	Gammaproteobacteria	Burkholderiales	Nitrosomonadaceae	uncultured	uncultured_bacterium
Rhizo network	ZOTU459	N	0.000668	Module #24	Bacteria	Proteobacteria	Gammaproteobacteria	Burkholderiales	Nitrosomonadaceae	uncultured	uncultured_bacterium
Rhizo network	ZOTU567	N	0.000264	Module #13	Bacteria	Chloroflexi	Chloroflexia	Chloroflexales	Roseiflexaceae	uncultured	uncultured_bacterium
Rhizo network	ZOTU570	N	0.000402	Module #13	Bacteria	Proteobacteria	Gammaproteobacteria	Burkholderiales	Nitrosomonadaceae	Ellin6067	NA
Rhizo network	ZOTU572	N	0.000124	Module #1	Bacteria	Myxococcota	Myxococcia	Myxococcales	Myxococcaceae	P3OB-42	uncultured_bacterium
Rhizo network	ZOTU575	N	0.000408	Module #21	Bacteria	Bacteroidota	Bacteroidia	Chitinophagales	Chitinophagaceae	Terrimonas	NA
Rhizo network	ZOTU576	N	0.00037	Module #0	Bacteria	Sva0485	Sva0485	Sva0485	Sva0485	Sva0485	uncultured_soil
Rhizo network	ZOTU1611	N	0.000129	Module #0	Bacteria	Proteobacteria	Alphaproteobacteria	Rhizobiales	Xanthobacteraceae	Pseudolabrys	NA
Rhizo network	ZOTU577	N	0.000404	Module #25	Bacteria	Acidobacteriota	Acidobacteriae	GOUTB8	GOUTB8	GOUTB8	uncultured_bacterium
Rhizo network	ZOTU1042	N	0.000224	Module #25	Bacteria	Acidobacteriota	Acidobacteriae	GOUTB8	GOUTB8	GOUTB8	uncultured_bacterium
Rhizo network	ZOTU58	N	0.004072	Module #12	Bacteria	Desulfobacterota	Desulfuromonadia	Geobacterales	Geobacteraceae	Geobacter	NA
Rhizo network	ZOTU1649	Y	0.000132	Module #12	Bacteria	Acidobacteriota	Acidobacteriae	Acidobacteriales	uncultured	uncultured	NA
Rhizo network	ZOTU375	N	0.000872	Module #12	Bacteria	Desulfobacterota	Desulfuromonadia	Geobacterales	Geobacteraceae	uncultured	uncultured_delta
Rhizo network	ZOTU569	N	0.000499	Module #12	Bacteria	MBNT15	MBNT15	MBNT15	MBNT15	MBNT15	uncultured_Syntrophobacterales
Rhizo network	ZOTU580	N	0.000363	Module #0	Bacteria	Acidobacteriota	Thermoanaerobaculia	Thermoanaerobaculales	Thermoanaerobaculaceae	Subgroup_23	NA
Rhizo network	ZOTU581	N	0.000436	Module #1	Bacteria	Proteobacteria	Gammaproteobacteria	Methylococcales	Methylococcaceae	Methyloterricola	Methyloterricola_oryzae
Rhizo network	ZOTU582	N	0.00027	Module #0	Bacteria	Proteobacteria	Alphaproteobacteria	Rhizobiales	Xanthobacteraceae	Bradyrhizobium	NA
Rhizo network	ZOTU588	N	0.000338	Module #0	Bacteria	Proteobacteria	Gammaproteobacteria	Ectothiorhodospirales	Thioalkalispiraceae	Thioalkalispira-Sulfurivermis	uncultured_bacterium
Rhizo network	ZOTU59	Y	0.000935	Module #1	Bacteria	Proteobacteria	Gammaproteobacteria	Acidiferrobacterales	Acidiferrobacteraceae	Sulfurifustis	NA
Rhizo network	ZOTU591	Y	0.000228	Module #8	Bacteria	Proteobacteria	Gammaproteobacteria	Burkholderiales	Comamonadaceae	Rhizobacter	NA
Rhizo network	ZOTU5941	N	0.001	Module #26	Bacteria	Desulfobacterota	Desulfuromonadia	Geobacterales	Geobacteraceae	uncultured	NA
Rhizo network	ZOTU247	N	0.001138	Module #26	Bacteria	Desulfobacterota	Desulfuromonadia	Geobacterales	Geobacteraceae	Geobacter	NA
Rhizo network	ZOTU5944	N	0.000196	Module #1	Bacteria	Proteobacteria	Gammaproteobacteria	Burkholderiales	Rhodocyclaceae	Sulfuritalea	uncultured_bacterium
Rhizo network	ZOTU595	N	0.000354	Module #13	Bacteria	Actinobacteriota	Acidimicrobiia	Microtrichales	NA	NA	NA
Rhizo network	ZOTU596	N	0.000428	Module #21	Bacteria	Bacteroidota	Bacteroidia	Sphingobacteriales	Lentimicrobiaceae	Lentimicrobiaceae	uncultured_bacterium
Rhizo network	ZOTU597	N	0.00035	Module #0	Bacteria	Spirochaetota	Spirochaetia	Spirochaetales	Spirochaetaceae	Spirochaeta	NA
Rhizo network	ZOTU599	Y	0.000474	Module #20	Bacteria	Bacteroidota	Bacteroidia	Sphingobacteriales	Lentimicrobiaceae	Lentimicrobiaceae	NA
Rhizo network	ZOTU60	N	0.001648	Module #1	Bacteria	Myxococcota	Polyangia	Haliangiales	Haliangiaceae	Haliangium	NA
Rhizo network	ZOTU496	N	0.000207	Module #1	Bacteria	Myxococcota	Polyangia	Haliangiales	Haliangiaceae	Haliangium	NA
Rhizo network	ZOTU605	N	0.000327	Module #13	Bacteria	Proteobacteria	Alphaproteobacteria	Caulobacterales	Caulobacteraceae	Phenylobacterium	NA
Rhizo network	ZOTU608	N	0.000293	Module #2	Bacteria	Proteobacteria	Gammaproteobacteria	Methylococcales	Methylomonadaceae	Methylomonas	uncultured_bacterium
Rhizo network	ZOTU609	N	0.0002	Module #0	Bacteria	Proteobacteria	Alphaproteobacteria	Rhizobiales	Xanthobacteraceae	Bradyrhizobium	NA
Rhizo network	ZOTU61	N	0.001932	Module #8	Bacteria	Firmicutes	Clostridia	Peptostreptococcales-Tissierellales	Anaerovoracaceae	Anaerovorax	uncultured_Anaerovorax
Rhizo network	ZOTU610	N	0.000455	Module #27	Bacteria	Verrucomicrobiota	Verrucomicrobiae	Pedosphaerales	Pedosphaeraceae	ADurb.Bin063-1	NA
Rhizo network	ZOTU382	N	0.000864	Module #27	Bacteria	Verrucomicrobiota	Verrucomicrobiae	Pedosphaerales	Pedosphaeraceae	ADurb.Bin063-1	uncultured_bacterium
Rhizo network	ZOTU611	Y	0.000392	Module #28	Bacteria	Proteobacteria	Gammaproteobacteria	Burkholderiales	Methylophilaceae	MM1	uncultured_bacterium
Rhizo network	ZOTU10706	Y	0.000175	Module #28	Bacteria	Proteobacteria	Gammaproteobacteria	Burkholderiales	Methylophilaceae	Methylobacillus	uncultured_bacterium
Rhizo network	ZOTU612	N	0.000442	Module #8	Bacteria	Verrucomicrobiota	Lentisphaeria	Oligosphaerales	Lenti-02	Lenti-02	metagenome
Rhizo network	ZOTU614	N	0.000272	Module #1	Bacteria	Bacteroidota	Bacteroidia	Bacteroidales	Bacteroidetes_BD2-2	Bacteroidetes_BD2-2	uncultured_prokaryote
Rhizo network	ZOTU1415	N	0.00011	Module #1	Bacteria	Bacteroidota	Bacteroidia	Bacteroidales	Bacteroidetes_BD2-2	Bacteroidetes_BD2-2	uncultured_prokaryote
Rhizo network	ZOTU615	N	0.00017	Module #8	Bacteria	Proteobacteria	Gammaproteobacteria	Burkholderiales	Comamonadaceae	NA	NA
Rhizo network	ZOTU6206	N	0.003854	Module #0	Bacteria	Proteobacteria	Gammaproteobacteria	Burkholderiales	Hydrogenophilaceae	uncultured	uncultured_bacterium
Rhizo network	ZOTU621	N	0.000252	Module #13	Bacteria	Actinobacteriota	Actinobacteria	Micrococcales	Intrasporangiaceae	NA	NA
Rhizo network	ZOTU623	N	0.000354	Module #0	Bacteria	Zixibacteria	Zixibacteria	Zixibacteria	Zixibacteria	Zixibacteria	uncultured_bacterium
Rhizo network	ZOTU625	Y	0.00023	Module #0	Bacteria	Proteobacteria	Alphaproteobacteria	Rhizobiales	Xanthobacteraceae	Pseudolabrys	NA
Rhizo network	ZOTU1094	N	0.000186	Module #0	Bacteria	Nitrospirota	Thermodesulfovibrionia	uncultured	uncultured	uncultured	uncultured_bacterium
Rhizo network	ZOTU630	Y	0.000124	Module #1	Bacteria	Bdellovibrionota	Oligoflexia	0319-6G20	0319-6G20	0319-6G20	marine_metagenome
Rhizo network	ZOTU631	Y	0.000192	Module #1	Bacteria	Proteobacteria	Gammaproteobacteria	Methylococcales	Methylomonadaceae	Methylomonas	uncultured_bacterium
Rhizo network	ZOTU633	N	0.000352	Module #13	Bacteria	Gemmatimonadota	Gemmatimonadetes	Gemmatimonadales	Gemmatimonadaceae	uncultured	NA
Rhizo network	ZOTU636	N	0.00042	Module #6	Bacteria	Firmicutes	Clostridia	Clostridiales	Clostridiaceae	Clostridium_sensu_stricto_9	uncultured_bacterium
Rhizo network	ZOTU639	N	0.000285	Module #1	Bacteria	Proteobacteria	Gammaproteobacteria	Burkholderiales	Rhodocyclaceae	NA	NA
Rhizo network	ZOTU640	N	0.000404	Module #6	Bacteria	Firmicutes	Clostridia	Clostridiales	Clostridiaceae	Clostridium_sensu_stricto_12	Clostridium_magnum
Rhizo network	ZOTU643	N	0.000633	Module #8	Bacteria	Verrucomicrobiota	Verrucomicrobiae	Pedosphaerales	Pedosphaeraceae	ADurb.Bin063-1	NA
Rhizo network	ZOTU645	N	0.000288	Module #0	Bacteria	NA	NA	NA	NA	NA	NA
Rhizo network	ZOTU647	N	0.000348	Module #0	Bacteria	Proteobacteria	Gammaproteobacteria	Burkholderiales	Sulfuricellaceae	Sulfuricella	uncultured_bacterium
Rhizo network	ZOTU648	Y	0.000367	Module #8	Bacteria	Bacteroidota	Bacteroidia	Bacteroidales	Prolixibacteraceae	WCHB1-32	NA
Rhizo network	ZOTU649	N	0.000369	Module #0	Bacteria	Proteobacteria	Gammaproteobacteria	Burkholderiales	Comamonadaceae	NA	NA
Rhizo network	ZOTU652	N	0.000373	Module #1	Bacteria	Proteobacteria	Gammaproteobacteria	Burkholderiales	Rhodocyclaceae	NA	NA
Rhizo network	ZOTU653	N	0.000321	Module #0	Bacteria	Verrucomicrobiota	Verrucomicrobiae	LD1-PB3	LD1-PB3	LD1-PB3	uncultured_soil
Rhizo network	ZOTU654	N	0.000287	Module #13	Bacteria	Proteobacteria	Gammaproteobacteria	Burkholderiales	SC-I-84	SC-I-84	NA
Rhizo network	ZOTU1341	N	0.000142	Module #13	Bacteria	Proteobacteria	Gammaproteobacteria	Burkholderiales	SC-I-84	SC-I-84	NA
Rhizo network	ZOTU655	N	0.00034	Module #13	Bacteria	Proteobacteria	Gammaproteobacteria	Burkholderiales	SC-I-84	SC-I-84	NA
Rhizo network	ZOTU659	N	0.000287	Module #0	Bacteria	Acidobacteriota	Subgroup_21	Subgroup_21	Subgroup_21	Subgroup_21	uncultured_bacterium
Rhizo network	ZOTU66	N	0.003665	Module #29	Bacteria	MBNT15	MBNT15	MBNT15	MBNT15	MBNT15	NA
Rhizo network	ZOTU205	N	0.001238	Module #29	Bacteria	Nitrospirota	Nitrospiria	Nitrospirales	Nitrospiraceae	Nitrospira	NA
Rhizo network	ZOTU379	N	0.000672	Module #29	Bacteria	MBNT15	MBNT15	MBNT15	MBNT15	MBNT15	NA
Rhizo network	ZOTU663	N	0.000244	Module #13	Bacteria	Actinobacteriota	MB-A2-108	MB-A2-108	MB-A2-108	MB-A2-108	NA
Rhizo network	ZOTU665	N	0.000368	Module #0	Bacteria	Nitrospirota	Thermodesulfovibrionia	uncultured	uncultured	uncultured	uncultured_bacterium
Rhizo network	ZOTU67	N	0.003318	Module #29	Bacteria	MBNT15	MBNT15	MBNT15	MBNT15	MBNT15	uncultured_delta
Rhizo network	ZOTU671	N	0.000302	Module #0	Bacteria	Latescibacterota	Latescibacterota	Latescibacterota	Latescibacterota	Latescibacterota	uncultured_bacterium
Rhizo network	ZOTU672	N	0.000311	Module #0	Bacteria	Gemmatimonadota	Gemmatimonadetes	Gemmatimonadales	Gemmatimonadaceae	uncultured	NA
Rhizo network	ZOTU675	N	0.000323	Module #0	Bacteria	Sva0485	Sva0485	Sva0485	Sva0485	Sva0485	uncultured_soil
Rhizo network	ZOTU6752	N	0.000195	Module #30	Bacteria	Proteobacteria	Gammaproteobacteria	Burkholderiales	Rhodocyclaceae	NA	NA
Rhizo network	ZOTU2839	N	0.000165	Module #30	Bacteria	Proteobacteria	Gammaproteobacteria	Burkholderiales	Rhodocyclaceae	NA	NA
Rhizo network	ZOTU677	N	0.000333	Module #29	Bacteria	Nitrospirota	Thermodesulfovibrionia	uncultured	uncultured	uncultured	uncultured_bacterium
Rhizo network	ZOTU679	N	0.000251	Module #1	Bacteria	Bacteroidota	Bacteroidia	Bacteroidales	Bacteroidetes_BD2-2	Bacteroidetes_BD2-2	uncultured_prokaryote
Rhizo network	ZOTU68	N	0.000818	Module #31	Bacteria	Bacteroidota	Bacteroidia	Bacteroidales	NA	NA	NA
Rhizo network	ZOTU100	N	0.000562	Module #31	Bacteria	Bacteroidota	Bacteroidia	Bacteroidales	NA	NA	NA
Rhizo network	ZOTU689	N	0.00031	Module #0	Bacteria	Sva0485	Sva0485	Sva0485	Sva0485	Sva0485	NA
Rhizo network	ZOTU69	N	0.002838	Module #32	Bacteria	Proteobacteria	Gammaproteobacteria	Burkholderiales	Methylophilaceae	MM2	uncultured_bacterium
Rhizo network	ZOTU372	N	0.000648	Module #32	Bacteria	Proteobacteria	Gammaproteobacteria	Methylococcales	Methylococcaceae	Methylococcus	uncultured_bacterium
Rhizo network	ZOTU693	N	0.000339	Module #5	Bacteria	Proteobacteria	Gammaproteobacteria	PLTA13	PLTA13	PLTA13	uncultured_gamma
Rhizo network	ZOTU694	N	0.00029	Module #8	Bacteria	Bacteroidota	Bacteroidia	Bacteroidales	SB-5	SB-5	uncultured_bacterium
Rhizo network	ZOTU695	Y	0.000217	Module #2	Bacteria	Proteobacteria	Gammaproteobacteria	Methylococcales	Methylomonadaceae	Methylomonas	uncultured_bacterium
Rhizo network	ZOTU699	N	0.000461	Module #1	Bacteria	Desulfobacterota	Desulfuromonadia	Geobacterales	Geobacteraceae	NA	NA
Rhizo network	ZOTU7	Y	0.007544	Module #11	Bacteria	Myxococcota	Myxococcia	Myxococcales	Myxococcaceae	uncultured	uncultured_bacterium
Rhizo network	ZOTU504	N	0.000374	Module #11	Bacteria	Proteobacteria	Gammaproteobacteria	Burkholderiales	Rhodocyclaceae	Sulfuritalea	uncultured_bacterium
Rhizo network	ZOTU70	Y	0.001106	Module #1	Bacteria	Nitrospirota	4-29-1	4-29-1	4-29-1	4-29-1	uncultured_bacterium
Rhizo network	ZOTU700	N	0.000464	Module #1	Bacteria	Proteobacteria	Gammaproteobacteria	Burkholderiales	Rhodocyclaceae	NA	NA
Rhizo network	ZOTU701	N	0.000254	Module #13	Bacteria	Proteobacteria	Alphaproteobacteria	Rhizobiales	Beijerinckiaceae	Methylocystis	NA
Rhizo network	ZOTU702	N	0.000423	Module #1	Bacteria	Desulfobacterota	Desulfobulbia	Desulfobulbales	Desulfobulbaceae	uncultured	uncultured_bacterium
Rhizo network	ZOTU703	N	0.000252	Module #13	Bacteria	Actinobacteriota	Coriobacteriia	OPB41	OPB41	OPB41	NA
Rhizo network	ZOTU706	N	0.000109	Module #13	Bacteria	Actinobacteriota	Actinobacteria	Micrococcales	Microbacteriaceae	Agromyces	NA
Rhizo network	ZOTU709	N	0.000241	Module #2	Bacteria	Proteobacteria	Gammaproteobacteria	Methylococcales	Methylomonadaceae	Methylomonas	NA
Rhizo network	ZOTU711	N	0.00031	Module #1	Bacteria	Firmicutes	Clostridia	Peptostreptococcales-Tissierellales	Acidaminobacteraceae	Acidaminobacter	uncultured_prokaryote
Rhizo network	ZOTU714	N	0.000461	Module #1	Bacteria	Proteobacteria	Gammaproteobacteria	Burkholderiales	Rhodocyclaceae	Sulfuritalea	NA
Rhizo network	ZOTU716	N	0.000228	Module #8	Bacteria	Proteobacteria	Gammaproteobacteria	Burkholderiales	Comamonadaceae	NA	NA
Rhizo network	ZOTU7167	N	0.000105	Module #1	Bacteria	Proteobacteria	Gammaproteobacteria	Burkholderiales	Comamonadaceae	NA	NA
Rhizo network	ZOTU72	Y	0.001698	Module #6	Bacteria	Firmicutes	Clostridia	Clostridiales	Clostridiaceae	Clostridium_sensu_stricto_1	NA
Rhizo network	ZOTU720	Y	0.000286	Module #25	Bacteria	Acidobacteriota	Acidobacteriae	TSBb06	TSBb06	TSBb06	uncultured_bacterium
Rhizo network	ZOTU726	N	0.000178	Module #8	Bacteria	Acidobacteriota	Holophagae	Holophagales	Holophagaceae	NA	NA
Rhizo network	ZOTU729	N	0.000291	Module #0	Bacteria	Proteobacteria	Gammaproteobacteria	Ectothiorhodospirales	Thioalkalispiraceae	Thioalkalispira-Sulfurivermis	NA
Rhizo network	ZOTU730	N	0.000425	Module #31	Bacteria	Desulfobacterota	Desulfuromonadia	Geobacterales	Geobacteraceae	NA	NA
Rhizo network	ZOTU737	N	0.000182	Module #13	Bacteria	Actinobacteriota	Acidimicrobiia	uncultured	uncultured	uncultured	NA
Rhizo network	ZOTU739	N	0.000204	Module #13	Bacteria	Proteobacteria	Alphaproteobacteria	Rhizobiales	Beijerinckiaceae	Methylocystis	uncultured_bacterium
Rhizo network	ZOTU74	N	0.001553	Module #1	Bacteria	Proteobacteria	Gammaproteobacteria	Burkholderiales	Rhodocyclaceae	NA	NA
Rhizo network	ZOTU740	N	0.000273	Module #0	Bacteria	Spirochaetota	Spirochaetia	Spirochaetales	Spirochaetaceae	Spirochaeta	uncultured_Spirochaetes
Rhizo network	ZOTU745	N	0.000245	Module #0	Bacteria	Actinobacteriota	Thermoleophilia	Gaiellales	NA	NA	NA
Rhizo network	ZOTU746	N	0.000304	Module #0	Bacteria	Sva0485	Sva0485	Sva0485	Sva0485	Sva0485	uncultured_bacterium
Rhizo network	ZOTU747	N	0.000242	Module #0	Bacteria	Nitrospirota	Thermodesulfovibrionia	uncultured	uncultured	uncultured	uncultured_bacterium
Rhizo network	ZOTU752	N	0.000366	Module #0	Bacteria	Sva0485	Sva0485	Sva0485	Sva0485	Sva0485	NA
Rhizo network	ZOTU7563	N	0.000626	Module #33	Bacteria	Desulfobacterota	Syntrophorhabdia	Syntrophorhabdales	Syntrophorhabdaceae	Syntrophorhabdus	uncultured_bacterium
Rhizo network	ZOTU735	N	0.000327	Module #33	Bacteria	Sva0485	Sva0485	Sva0485	Sva0485	Sva0485	NA
Rhizo network	ZOTU760	Y	0.00029	Module #32	Bacteria	Proteobacteria	Gammaproteobacteria	Methylococcales	Methylococcaceae	Methylocaldum	uncultured_bacterium
Rhizo network	ZOTU766	N	0.000247	Module #0	Bacteria	Myxococcota	Polyangia	Haliangiales	Haliangiaceae	Haliangium	uncultured_bacterium
Rhizo network	ZOTU767	Y	0.000246	Module #0	Bacteria	Proteobacteria	Gammaproteobacteria	Burkholderiales	TRA3-20	TRA3-20	NA
Rhizo network	ZOTU77	N	0.00316	Module #1	Bacteria	Desulfobacterota	Desulfuromonadia	Geobacterales	Geobacteraceae	NA	NA
Rhizo network	ZOTU770	N	0.000311	Module #0	Bacteria	NA	NA	NA	NA	NA	NA
Rhizo network	ZOTU773	N	0.000115	Module #2	Bacteria	Bacteroidota	Bacteroidia	Bacteroidales	Williamwhitmaniaceae	Blvii28_wastewater-sludge_group	uncultured_bacterium
Rhizo network	ZOTU774	N	0.000222	Module #6	Bacteria	Firmicutes	Clostridia	Clostridiales	Clostridiaceae	Clostridium_sensu_stricto_1	NA
Rhizo network	ZOTU775	Y	0.000311	Module #6	Bacteria	Firmicutes	Clostridia	Peptostreptococcales-Tissierellales	Peptostreptococcaceae	Sporacetigenium	uncultured_bacterium
Rhizo network	ZOTU778	N	0.000263	Module #1	Bacteria	Nitrospirota	Thermodesulfovibrionia	uncultured	uncultured	uncultured	uncultured_bacterium
Rhizo network	ZOTU779	N	0.000219	Module #13	Bacteria	Acidobacteriota	Thermoanaerobaculia	Thermoanaerobaculales	Thermoanaerobaculaceae	Subgroup_10	uncultured_soil
Rhizo network	ZOTU781	N	0.00029	Module #13	Bacteria	Proteobacteria	Alphaproteobacteria	Acetobacterales	Acetobacteraceae	Roseomonas	NA
Rhizo network	ZOTU783	N	0.000157	Module #1	Bacteria	Bacteroidota	Bacteroidia	Bacteroidales	Bacteroidetes_BD2-2	Bacteroidetes_BD2-2	uncultured_prokaryote
Rhizo network	ZOTU785	N	0.000242	Module #13	Bacteria	Proteobacteria	Alphaproteobacteria	Reyranellales	Reyranellaceae	uncultured	uncultured_soil
Rhizo network	ZOTU79	Y	0.00077	Module #1	Bacteria	Myxococcota	Myxococcia	Myxococcales	Myxococcaceae	P3OB-42	uncultured_bacterium
Rhizo network	ZOTU795	N	0.000315	Module #6	Bacteria	Firmicutes	Clostridia	Clostridiales	Clostridiaceae	Clostridium_sensu_stricto_9	uncultured_bacterium
Rhizo network	ZOTU799	N	0.000172	Module #6	Bacteria	Firmicutes	Clostridia	Clostridiales	Clostridiaceae	Clostridium_sensu_stricto_12	Clostridium_magnum
Rhizo network	ZOTU800	N	0.00019	Module #0	Bacteria	Proteobacteria	Alphaproteobacteria	Rhizobiales	Methyloligellaceae	uncultured	NA
Rhizo network	ZOTU802	N	0.000211	Module #1	Bacteria	Bacteroidota	Bacteroidia	Bacteroidales	Bacteroidetes_BD2-2	Bacteroidetes_BD2-2	uncultured_prokaryote
Rhizo network	ZOTU807	N	0.000143	Module #13	Bacteria	Actinobacteriota	Actinobacteria	Propionibacteriales	Nocardioidaceae	Nocardioides	NA
Rhizo network	ZOTU808	N	0.000182	Module #0	Bacteria	Proteobacteria	Alphaproteobacteria	Rhizobiales	Methyloligellaceae	uncultured	NA
Rhizo network	ZOTU809	N	0.000398	Module #8	Bacteria	Proteobacteria	Gammaproteobacteria	Burkholderiales	Rhodocyclaceae	NA	NA
Rhizo network	ZOTU81	N	0.002324	Module #13	Bacteria	Proteobacteria	Gammaproteobacteria	Burkholderiales	SC-I-84	SC-I-84	NA
Rhizo network	ZOTU12057	N	0.000438	Module #13	Bacteria	Proteobacteria	Gammaproteobacteria	Burkholderiales	Comamonadaceae	Ramlibacter	NA
Rhizo network	ZOTU811	N	0.000308	Module #0	Bacteria	MBNT15	MBNT15	MBNT15	MBNT15	MBNT15	NA
Rhizo network	ZOTU813	N	0.000322	Module #5	Bacteria	Proteobacteria	Gammaproteobacteria	Burkholderiales	SC-I-84	SC-I-84	uncultured_prokaryote
Rhizo network	ZOTU815	N	0.000252	Module #21	Bacteria	Gemmatimonadota	Gemmatimonadetes	Gemmatimonadales	Gemmatimonadaceae	Gemmatimonas	uncultured_Gemmatimonadaceae
Rhizo network	ZOTU1049	N	0.000175	Module #21	Bacteria	Gemmatimonadota	Gemmatimonadetes	Gemmatimonadales	Gemmatimonadaceae	Gemmatimonas	uncultured_Gemmatimonas
Rhizo network	ZOTU1229	N	0.000136	Module #21	Bacteria	Verrucomicrobiota	Verrucomicrobiae	NA	NA	NA	NA
Rhizo network	ZOTU817	N	0.000282	Module #0	Bacteria	Verrucomicrobiota	Verrucomicrobiae	Pedosphaerales	Pedosphaeraceae	Pedosphaeraceae	uncultured_bacterium
Rhizo network	ZOTU82	N	0.002924	Module #0	Bacteria	Nitrospirota	4-29-1	4-29-1	4-29-1	4-29-1	NA
Rhizo network	ZOTU827	N	0.000268	Module #21	Bacteria	Acidobacteriota	Subgroup_22	Subgroup_22	Subgroup_22	Subgroup_22	uncultured_bacterium
Rhizo network	ZOTU8276	N	0.00024	Module #1	Bacteria	Myxococcota	Myxococcia	Myxococcales	Myxococcaceae	P3OB-42	uncultured_soil
Rhizo network	ZOTU837	N	0.000117	Module #1	Bacteria	Fibrobacterota	Fibrobacteria	Fibrobacterales	Fibrobacterales	BBMC-4	uncultured_soil
Rhizo network	ZOTU838	N	0.00022	Module #13	Bacteria	Proteobacteria	Alphaproteobacteria	Rhizobiales	Beijerinckiaceae	alphaI_cluster	uncultured_bacterium
Rhizo network	ZOTU84	N	0.002369	Module #0	Bacteria	Latescibacterota	Latescibacterota	Latescibacterota	Latescibacterota	Latescibacterota	uncultured_bacterium
Rhizo network	ZOTU1322	N	0.00015	Module #0	Bacteria	Sva0485	Sva0485	Sva0485	Sva0485	Sva0485	uncultured_bacterium
Rhizo network	ZOTU841	N	0.000304	Module #0	Bacteria	Sva0485	Sva0485	Sva0485	Sva0485	Sva0485	NA
Rhizo network	ZOTU844	N	0.000267	Module #0	Bacteria	Sva0485	Sva0485	Sva0485	Sva0485	Sva0485	uncultured_delta
Rhizo network	ZOTU1264	N	0.000161	Module #0	Bacteria	LCP-89	LCP-89	LCP-89	LCP-89	LCP-89	uncultured_bacterium
Rhizo network	ZOTU85	N	0.0013	Module #1	Bacteria	Bacteroidota	Bacteroidia	Bacteroidales	SB-5	SB-5	uncultured_bacterium
Rhizo network	ZOTU852	N	0.000234	Module #13	Bacteria	Acidobacteriota	Holophagae	Subgroup_7	Subgroup_7	Subgroup_7	uncultured_Thermaerobacter
Rhizo network	ZOTU855	N	0.000125	Module #1	Bacteria	Acidobacteriota	Holophagae	Holophagales	Holophagaceae	Geothrix	NA
Rhizo network	ZOTU858	N	0.000193	Module #8	Bacteria	Proteobacteria	Gammaproteobacteria	Burkholderiales	Comamonadaceae	NA	NA
Rhizo network	ZOTU86	N	0.002245	Module #0	Bacteria	Acidobacteriota	Acidobacteriae	Bryobacterales	Bryobacteraceae	Bryobacter	uncultured_bacterium
Rhizo network	ZOTU861	N	0.000238	Module #0	Bacteria	Sva0485	Sva0485	Sva0485	Sva0485	Sva0485	uncultured_soil
Rhizo network	ZOTU863	N	0.000232	Module #21	Bacteria	Acidobacteriota	Holophagae	Holophagales	Holophagaceae	Geothrix	NA
Rhizo network	ZOTU864	N	0.000264	Module #21	Bacteria	Gemmatimonadota	S0134_terrestrial_group	S0134_terrestrial_group	S0134_terrestrial_group	S0134_terrestrial_group	NA
Rhizo network	ZOTU590	N	0.000326	Module #21	Bacteria	Gemmatimonadota	Gemmatimonadetes	Gemmatimonadales	Gemmatimonadaceae	uncultured	uncultured_Gemmatimonadales
Rhizo network	ZOTU866	N	0.000267	Module #0	Bacteria	Acidobacteriota	Acidobacteriae	Acidobacteriales	uncultured	uncultured	NA
Rhizo network	ZOTU868	N	0.000242	Module #0	Bacteria	Sva0485	Sva0485	Sva0485	Sva0485	Sva0485	uncultured_delta
Rhizo network	ZOTU870	N	0.00031	Module #0	Bacteria	Proteobacteria	Gammaproteobacteria	Burkholderiales	Nitrosomonadaceae	GOUTA6	uncultured_bacterium
Rhizo network	ZOTU871	N	0.000317	Module #13	Bacteria	Bacteroidota	Bacteroidia	Bacteroidales	Bacteroidetes_vadinHA17	Bacteroidetes_vadinHA17	NA
Rhizo network	ZOTU2133	N	0.000213	Module #13	Bacteria	Proteobacteria	Gammaproteobacteria	Burkholderiales	Gallionellaceae	uncultured	uncultured_beta
Rhizo network	ZOTU874	N	0.000341	Module #8	Bacteria	Desulfobacterota	Desulfuromonadia	Geobacterales	Geobacteraceae	Citrifermentans	uncultured_Desulfuromonadales
Rhizo network	ZOTU553	Y	0.000113	Module #8	Bacteria	Fibrobacterota	Fibrobacteria	Fibrobacterales	Fibrobacterales	BBMC-4	uncultured_bacterium
Rhizo network	ZOTU876	Y	0.001245	Module #1	Bacteria	NA	NA	NA	NA	NA	NA
Rhizo network	ZOTU878	N	0.000137	Module #6	Bacteria	Firmicutes	Clostridia	Clostridiales	Clostridiaceae	Clostridium_sensu_stricto_1	NA
Rhizo network	ZOTU88	N	0.002365	Module #21	Bacteria	Bacteroidota	Kryptonia	Kryptoniales	BSV26	BSV26	uncultured_bacterium
Rhizo network	ZOTU884	N	0.000154	Module #0	Bacteria	Proteobacteria	Alphaproteobacteria	Rhizobiales	Xanthobacteraceae	uncultured	NA
Rhizo network	ZOTU888	N	0.000242	Module #13	Bacteria	Proteobacteria	Gammaproteobacteria	CCD24	CCD24	CCD24	NA
Rhizo network	ZOTU89	N	0.001554	Module #13	Bacteria	Chloroflexi	Dehalococcoidia	S085	S085	S085	uncultured_bacterium
Rhizo network	ZOTU896	N	0.000302	Module #0	Bacteria	Sva0485	Sva0485	Sva0485	Sva0485	Sva0485	NA
Rhizo network	ZOTU898	N	0.000266	Module #21	Bacteria	Gemmatimonadota	S0134_terrestrial_group	S0134_terrestrial_group	S0134_terrestrial_group	S0134_terrestrial_group	uncultured_bacterium
Rhizo network	ZOTU900	N	0.000233	Module #13	Bacteria	Chloroflexi	SHA-26	SHA-26	SHA-26	SHA-26	uncultured_bacterium
Rhizo network	ZOTU9076	N	0.000157	Module #1	Bacteria	Proteobacteria	Gammaproteobacteria	Burkholderiales	Rhodocyclaceae	NA	NA
Rhizo network	ZOTU909	Y	0.00032	Module #6	Bacteria	Firmicutes	Clostridia	Clostridiales	Clostridiaceae	Clostridium_sensu_stricto_1	NA
Rhizo network	ZOTU91	N	0.001114	Module #1	Bacteria	Proteobacteria	Gammaproteobacteria	Burkholderiales	Rhodocyclaceae	NA	NA
Rhizo network	ZOTU910	N	0.000235	Module #0	Bacteria	Bacteroidota	Kryptonia	Kryptoniales	BSV26	BSV26	uncultured_bacterium
Rhizo network	ZOTU911	N	0.000234	Module #0	Bacteria	Desulfobacterota	Desulfobulbia	Desulfobulbales	Desulfocapsaceae	Desulfoprunum	uncultured_bacterium
Rhizo network	ZOTU912	N	0.000168	Module #13	Bacteria	Proteobacteria	Gammaproteobacteria	Burkholderiales	Nitrosomonadaceae	Ellin6067	uncultured_soil
Rhizo network	ZOTU919	N	0.000228	Module #0	Bacteria	Acidobacteriota	Holophagae	Subgroup_7	Subgroup_7	Subgroup_7	NA
Rhizo network	ZOTU92	N	0.000416	Module #13	Bacteria	Spirochaetota	Leptospirae	Leptospirales	Leptospiraceae	Turneriella	uncultured_bacterium
Rhizo network	ZOTU367	N	0.000121	Module #13	Bacteria	Bacteroidota	Bacteroidia	Bacteroidales	SB-5	SB-5	uncultured_soil
Rhizo network	ZOTU921	N	0.000193	Module #13	Bacteria	Chloroflexi	TK10	TK10	TK10	TK10	metagenome
Rhizo network	ZOTU922	N	0.000229	Module #29	Bacteria	Nitrospirota	Thermodesulfovibrionia	uncultured	uncultured	uncultured	uncultured_bacterium
Rhizo network	ZOTU9243	Y	0.00029	Module #1	Bacteria	Proteobacteria	Gammaproteobacteria	Burkholderiales	Rhodocyclaceae	Sulfuritalea	uncultured_bacterium
Rhizo network	ZOTU925	N	0.000243	Module #0	Bacteria	Latescibacterota	Latescibacterota	Latescibacterota	Latescibacterota	Latescibacterota	NA
Rhizo network	ZOTU926	N	0.000267	Module #5	Bacteria	Proteobacteria	Gammaproteobacteria	Steroidobacterales	Steroidobacteraceae	uncultured	NA
Rhizo network	ZOTU93	N	0.002403	Module #34	Bacteria	Nitrospirota	4-29-1	4-29-1	4-29-1	4-29-1	NA
Rhizo network	ZOTU1059	N	0.000229	Module #34	Bacteria	Verrucomicrobiota	Verrucomicrobiae	Pedosphaerales	Pedosphaeraceae	Pedosphaeraceae	uncultured_bacterium
Rhizo network	ZOTU931	N	0.000219	Module #13	Bacteria	Chloroflexi	NLS2-31	NLS2-31	NLS2-31	NLS2-31	uncultured_bacterium
Rhizo network	ZOTU933	N	0.000209	Module #35	Bacteria	Chloroflexi	Anaerolineae	SJA-15	SJA-15	SJA-15	uncultured_bacterium
Rhizo network	ZOTU934	N	0.000258	Module #21	Bacteria	Desulfobacterota	uncultured	uncultured	uncultured	uncultured	uncultured_delta
Rhizo network	ZOTU938	N	0.000223	Module #8	Bacteria	Proteobacteria	Gammaproteobacteria	Burkholderiales	Nitrosomonadaceae	oc32	uncultured_bacterium
Rhizo network	ZOTU940	N	0.000296	Module #31	Bacteria	MBNT15	MBNT15	MBNT15	MBNT15	MBNT15	uncultured_Syntrophobacterales
Rhizo network	ZOTU942	Y	0.000268	Module #21	Bacteria	Bacteroidota	Kryptonia	Kryptoniales	BSV26	BSV26	Ignavibacteria_bacterium
Rhizo network	ZOTU944	N	0.000194	Module #0	Bacteria	Acidobacteriota	Acidobacteriae	Bryobacterales	Bryobacteraceae	Bryobacter	NA
Rhizo network	ZOTU945	N	0.000151	Module #13	Bacteria	Actinobacteriota	Actinobacteria	Frankiales	Geodermatophilaceae	Blastococcus	NA
Rhizo network	ZOTU95	N	0.000898	Module #1	Bacteria	Proteobacteria	Gammaproteobacteria	Burkholderiales	Rhodocyclaceae	NA	NA
Rhizo network	ZOTU956	N	0.000252	Module #2	Bacteria	Proteobacteria	Gammaproteobacteria	Methylococcales	Methylomonadaceae	Methylomicrobium	uncultured_gamma
Rhizo network	ZOTU957	N	0.00021	Module #21	Bacteria	Gemmatimonadota	Gemmatimonadetes	Gemmatimonadales	Gemmatimonadaceae	NA	NA
Rhizo network	ZOTU963	N	0.000258	Module #1	Bacteria	Proteobacteria	Gammaproteobacteria	Burkholderiales	Sulfuricellaceae	Ferritrophicum	uncultured_bacterium
Rhizo network	ZOTU966	N	0.000314	Module #1	Bacteria	Desulfobacterota	Desulfuromonadia	Geobacterales	Geobacteraceae	uncultured	NA
Rhizo network	ZOTU967	Y	0.000322	Module #2	Bacteria	Proteobacteria	Gammaproteobacteria	Methylococcales	Methylomonadaceae	Methylomonas	uncultured_bacterium
Rhizo network	ZOTU969	N	0.000275	Module #13	Bacteria	Bacteroidota	Bacteroidia	Bacteroidales	Bacteroidetes_vadinHA17	Bacteroidetes_vadinHA17	NA
Rhizo network	ZOTU970	N	0.000208	Module #0	Bacteria	Verrucomicrobiota	Verrucomicrobiae	LD1-PB3	LD1-PB3	LD1-PB3	uncultured_soil
Rhizo network	ZOTU975	N	0.00022	Module #35	Bacteria	Chloroflexi	Anaerolineae	SJA-15	SJA-15	SJA-15	uncultured_bacterium
Rhizo network	ZOTU1338	N	0.000151	Module #35	Bacteria	Chloroflexi	Anaerolineae	SJA-15	SJA-15	SJA-15	NA
Rhizo network	ZOTU981	N	0.000238	Module #0	Bacteria	Desulfobacterota	Desulfuromonadia	Desulfuromonadia	Desulfuromonadaceae	Desulfuromonas	uncultured_bacterium
Rhizo network	ZOTU9875	Y	0.000958	Module #1	Bacteria	Proteobacteria	Gammaproteobacteria	Burkholderiales	NA	NA	NA
Rhizo network	ZOTU988	N	0.000144	Module #1	Bacteria	Bacteroidota	Bacteroidia	Bacteroidales	SB-5	SB-5	uncultured_soil
Rhizo network	ZOTU9905	N	0.0002	Module #1	Bacteria	Desulfobacterota	Desulfuromonadia	Geobacterales	Geobacteraceae	Geobacter	NA
Rhizo network	ZOTU992	N	0.000185	Module #0	Bacteria	Bacteroidota	Kryptonia	Kryptoniales	BSV26	BSV26	uncultured_bacterium
Rhizo network	ZOTU998	Y	0.000122	Module #1	Bacteria	Acidobacteriota	Holophagae	Holophagales	Holophagaceae	uncultured	NA

## Sheet: Table S5
Table S5. Information of edges of the co-occurrence network
Network	Source	Target	Spearman’s correlation coefficient (r)	P-value	FDR adjusted p-value
Root network	ZOTU1025	ZOTU1011	0.916586	0	0
Root network	ZOTU1041	ZOTU1016	0.827073	4.34319e-13	1.2001e-10
Root network	ZOTU10430	ZOTU10065	0.822406	7.59615e-13	1.86812e-10
Root network	ZOTU10430	ZOTU10300	0.847807	2.93099e-14	1.41396e-11
Root network	ZOTU1063	ZOTU1033	0.841286	7.10543e-14	2.93427e-11
Root network	ZOTU1064	ZOTU1036	0.834642	1.69198e-13	5.84404e-11
Root network	ZOTU109	ZOTU107	0.813201	2.18447e-12	4.41721e-10
Root network	ZOTU1092	ZOTU1064	0.800423	8.63198e-12	1.32973e-09
Root network	ZOTU1113	ZOTU10	0.855327	9.76996e-15	5.6291e-12
Root network	ZOTU1134	ZOTU1036	0.807048	4.28768e-12	7.55305e-10
Root network	ZOTU1134	ZOTU1064	0.844267	4.75175e-14	2.11095e-11
Root network	ZOTU1151	ZOTU100	-0.853017	1.37668e-14	7.53696e-12
Root network	ZOTU1151	ZOTU1033	0.856956	7.77156e-15	4.6085e-12
Root network	ZOTU1151	ZOTU1063	0.88691	0	0
Root network	ZOTU1151	ZOTU1064	-0.821894	8.0691e-13	1.95169e-10
Root network	ZOTU1155	ZOTU1011	0.849698	2.22045e-14	1.13334e-11
Root network	ZOTU1155	ZOTU1025	0.826251	4.79838e-13	1.29074e-10
Root network	ZOTU11729	ZOTU10065	0.823274	6.85452e-13	1.72102e-10
Root network	ZOTU11729	ZOTU10300	0.868215	1.33227e-15	1.05258e-12
Root network	ZOTU11729	ZOTU10430	0.947568	0	0
Root network	ZOTU11729	ZOTU11141	0.844997	4.30767e-14	1.94311e-11
Root network	ZOTU11736	ZOTU11141	0.849505	2.30926e-14	1.17188e-11
Root network	ZOTU118	ZOTU102	0.829152	3.3662e-13	9.8698e-11
Root network	ZOTU11993	ZOTU10065	0.800586	8.48699e-12	1.30969e-09
Root network	ZOTU11993	ZOTU10430	0.838254	1.06137e-13	4.05911e-11
Root network	ZOTU11993	ZOTU11141	0.855095	1.02141e-14	5.84667e-12
Root network	ZOTU11993	ZOTU11729	0.877334	4.44089e-16	4.12632e-13
Root network	ZOTU11993	ZOTU11736	0.828582	3.61045e-13	1.03897e-10
Root network	ZOTU12	ZOTU1035	0.801003	8.12728e-12	1.26156e-09
Root network	ZOTU1207	ZOTU1033	0.804422	5.6759e-12	9.43183e-10
Root network	ZOTU1207	ZOTU1063	0.835361	1.54321e-13	5.41525e-11
Root network	ZOTU1208	ZOTU1064	0.810114	3.07332e-12	5.74767e-10
Root network	ZOTU1208	ZOTU1134	0.825507	5.24913e-13	1.38933e-10
Root network	ZOTU12105	ZOTU10300	0.927044	0	0
Root network	ZOTU12105	ZOTU11729	0.811095	2.75913e-12	5.32227e-10
Root network	ZOTU123	ZOTU1033	0.841629	6.79456e-14	2.84147e-11
Root network	ZOTU123	ZOTU1151	0.802022	7.30793e-12	1.15683e-09
Root network	ZOTU123	ZOTU1207	0.877334	4.44089e-16	4.12632e-13
Root network	ZOTU12411	ZOTU11736	0.832864	2.11831e-13	6.89254e-11
Root network	ZOTU12413	ZOTU10430	0.802725	6.78924e-12	1.09204e-09
Root network	ZOTU12413	ZOTU1113	0.802281	7.11209e-12	1.13468e-09
Root network	ZOTU12413	ZOTU11729	0.842402	6.12843e-14	2.61258e-11
Root network	ZOTU12783	ZOTU11141	0.86972	8.88178e-16	7.51203e-13
Root network	ZOTU12783	ZOTU11729	0.823441	6.71907e-13	1.69995e-10
Root network	ZOTU12783	ZOTU11736	0.839988	8.43769e-14	3.34319e-11
Root network	ZOTU12783	ZOTU11993	0.808329	3.73346e-12	6.76181e-10
Root network	ZOTU128	ZOTU1208	0.806158	4.71756e-12	8.12363e-10
Root network	ZOTU1289	ZOTU1113	0.809178	3.40439e-12	6.25599e-10
Root network	ZOTU1312	ZOTU1033	0.823286	6.84341e-13	1.72102e-10
Root network	ZOTU1312	ZOTU1052	0.821344	8.60645e-13	2.05369e-10
Root network	ZOTU1312	ZOTU1063	0.860667	4.44089e-15	2.90068e-12
Root network	ZOTU132	ZOTU100	0.800478	8.58291e-12	1.32295e-09
Root network	ZOTU13220	ZOTU10065	0.815147	1.75593e-12	3.698e-10
Root network	ZOTU13220	ZOTU10430	0.869851	8.88178e-16	7.51203e-13
Root network	ZOTU13220	ZOTU11729	0.877937	2.22045e-16	2.32515e-13
Root network	ZOTU13220	ZOTU11993	0.806615	4.49174e-12	7.83925e-10
Root network	ZOTU13220	ZOTU12413	0.819519	1.0647e-12	2.43043e-10
Root network	ZOTU13236	ZOTU1	0.874294	4.44089e-16	4.12632e-13
Root network	ZOTU13236	ZOTU11141	0.896411	0	0
Root network	ZOTU13236	ZOTU11729	0.878962	2.22045e-16	2.32515e-13
Root network	ZOTU13236	ZOTU11736	0.878571	2.22045e-16	2.32515e-13
Root network	ZOTU13236	ZOTU11993	0.88667	0	0
Root network	ZOTU13236	ZOTU12411	0.802342	7.06768e-12	1.12964e-09
Root network	ZOTU13236	ZOTU12783	0.848446	2.66454e-14	1.31425e-11
Root network	ZOTU13236	ZOTU132	-0.80482	5.44143e-12	9.12261e-10
Root network	ZOTU133	ZOTU132	0.834084	1.81632e-13	6.16856e-11
Root network	ZOTU1331	ZOTU1033	0.845896	3.79696e-14	1.75167e-11
Root network	ZOTU1331	ZOTU1063	0.858801	5.77316e-15	3.59302e-12
Root network	ZOTU1331	ZOTU1151	0.857138	7.54952e-15	4.50722e-12
Root network	ZOTU1331	ZOTU123	0.819985	1.00853e-12	2.31522e-10
Root network	ZOTU135	ZOTU1036	0.807962	3.88489e-12	6.95965e-10
Root network	ZOTU135	ZOTU1064	0.8277	4.02345e-13	1.13069e-10
Root network	ZOTU135	ZOTU1092	0.829074	3.3995e-13	9.92335e-11
Root network	ZOTU135	ZOTU1134	0.826991	4.3876e-13	1.2111e-10
Root network	ZOTU135	ZOTU1208	0.823442	6.71907e-13	1.69995e-10
Root network	ZOTU1351	ZOTU1036	0.82828	3.74811e-13	1.07157e-10
Root network	ZOTU1351	ZOTU1064	0.882105	0	0
Root network	ZOTU1351	ZOTU1114	0.810701	2.88169e-12	5.51036e-10
Root network	ZOTU1351	ZOTU1134	0.83801	1.09468e-13	4.14444e-11
Root network	ZOTU1351	ZOTU1208	0.868852	1.33227e-15	1.05258e-12
Root network	ZOTU1351	ZOTU135	0.838559	1.01918e-13	3.91478e-11
Root network	ZOTU13577	ZOTU11729	0.815042	1.7768e-12	3.73005e-10
Root network	ZOTU13577	ZOTU12413	0.810395	2.98006e-12	5.62149e-10
Root network	ZOTU13577	ZOTU13220	0.825244	5.41789e-13	1.42969e-10
Root network	ZOTU1358	ZOTU1011	0.897237	0	0
Root network	ZOTU1358	ZOTU1025	0.901359	0	0
Root network	ZOTU13666	ZOTU10065	0.902345	0	0
Root network	ZOTU13666	ZOTU10430	0.831337	2.56684e-13	8.00643e-11
Root network	ZOTU13666	ZOTU11729	0.826448	4.68514e-13	1.27124e-10
Root network	ZOTU13666	ZOTU11993	0.813246	2.17359e-12	4.39858e-10
Root network	ZOTU13666	ZOTU13220	0.845729	3.88578e-14	1.7864e-11
Root network	ZOTU13667	ZOTU10430	0.847189	3.17524e-14	1.507e-11
Root network	ZOTU13667	ZOTU11141	0.854594	1.11022e-14	6.20697e-12
Root network	ZOTU13667	ZOTU11729	0.903115	0	0
Root network	ZOTU13667	ZOTU11993	0.866354	1.77636e-15	1.34698e-12
Root network	ZOTU13667	ZOTU13220	0.883283	0	0
Root network	ZOTU13667	ZOTU13236	0.885743	0	0
Root network	ZOTU13667	ZOTU13666	0.804524	5.61506e-12	9.34839e-10
Root network	ZOTU13684	ZOTU11729	0.839716	8.74856e-14	3.44567e-11
Root network	ZOTU13684	ZOTU13236	0.854599	1.11022e-14	6.20697e-12
Root network	ZOTU13684	ZOTU13667	0.873227	4.44089e-16	4.12632e-13
Root network	ZOTU13688	ZOTU10065	0.837735	1.13465e-13	4.25304e-11
Root network	ZOTU13688	ZOTU10430	0.81917	1.10889e-12	2.50958e-10
Root network	ZOTU13688	ZOTU11729	0.815129	1.75948e-12	3.69958e-10
Root network	ZOTU13688	ZOTU11993	0.832274	2.28262e-13	7.35463e-11
Root network	ZOTU13688	ZOTU13666	0.825141	5.4845e-13	1.44438e-10
Root network	ZOTU13752	ZOTU10300	0.901243	0	0
Root network	ZOTU13752	ZOTU12105	0.902699	0	0
Root network	ZOTU1386	ZOTU10430	0.870247	8.88178e-16	7.51203e-13
Root network	ZOTU1386	ZOTU11729	0.912747	0	0
Root network	ZOTU1386	ZOTU11993	0.884468	0	0
Root network	ZOTU1386	ZOTU12413	0.893801	0	0
Root network	ZOTU1386	ZOTU13220	0.851974	1.59872e-14	8.52273e-12
Root network	ZOTU1386	ZOTU13236	0.811409	2.6652e-12	5.17133e-10
Root network	ZOTU1386	ZOTU13577	0.849903	2.17604e-14	1.12372e-11
Root network	ZOTU1386	ZOTU13666	0.829186	3.35287e-13	9.84167e-11
Root network	ZOTU1386	ZOTU13667	0.806415	4.58944e-12	7.95713e-10
Root network	ZOTU1386	ZOTU13688	0.812912	2.25597e-12	4.52709e-10
Root network	ZOTU14	ZOTU102	0.886887	0	0
Root network	ZOTU14	ZOTU113	0.854739	1.06581e-14	6.07452e-12
Root network	ZOTU14	ZOTU132	0.811659	2.59259e-12	5.05648e-10
Root network	ZOTU14	ZOTU13236	-0.811876	2.53131e-12	4.96262e-10
Root network	ZOTU1400	ZOTU102	0.811735	2.57083e-12	5.03263e-10
Root network	ZOTU1400	ZOTU12411	-0.801164	7.9925e-12	1.24577e-09
Root network	ZOTU1400	ZOTU14	0.88284	0	0
Root network	ZOTU14053	ZOTU10065	0.835975	1.42553e-13	5.09718e-11
Root network	ZOTU14053	ZOTU11729	0.810356	2.99272e-12	5.62885e-10
Root network	ZOTU14053	ZOTU11736	0.847314	3.10862e-14	1.47804e-11
Root network	ZOTU14053	ZOTU11993	0.85964	5.32907e-15	3.38041e-12
Root network	ZOTU14053	ZOTU12783	0.869212	1.11022e-15	9.3006e-13
Root network	ZOTU14053	ZOTU13236	0.879831	2.22045e-16	2.32515e-13
Root network	ZOTU14058	ZOTU10065	0.838331	1.05027e-13	4.02832e-11
Root network	ZOTU14058	ZOTU10430	0.823025	7.06102e-13	1.76447e-10
Root network	ZOTU14058	ZOTU11729	0.873992	4.44089e-16	4.12632e-13
Root network	ZOTU14058	ZOTU11993	0.884251	0	0
Root network	ZOTU14058	ZOTU13666	0.832555	2.20268e-13	7.12317e-11
Root network	ZOTU14058	ZOTU13667	0.821321	8.62865e-13	2.05369e-10
Root network	ZOTU14058	ZOTU13684	0.807878	3.9202e-12	7.01814e-10
Root network	ZOTU14058	ZOTU13688	0.821758	8.19789e-13	1.97848e-10
Root network	ZOTU14058	ZOTU1386	0.800792	8.30713e-12	1.28645e-09
Root network	ZOTU14058	ZOTU14053	0.861726	3.77476e-15	2.54106e-12
Root network	ZOTU141	ZOTU102	0.817392	1.36025e-12	2.9788e-10
Root network	ZOTU141	ZOTU132	0.830203	2.95763e-13	8.92986e-11
Root network	ZOTU141	ZOTU14	0.863641	2.66454e-15	1.91067e-12
Root network	ZOTU14124	ZOTU10	0.843694	5.15143e-14	2.26563e-11
Root network	ZOTU14124	ZOTU1113	0.875033	4.44089e-16	4.12632e-13
Root network	ZOTU14124	ZOTU12413	0.852621	1.46549e-14	7.90837e-12
Root network	ZOTU14156	ZOTU10065	0.879831	2.22045e-16	2.32515e-13
Root network	ZOTU14156	ZOTU13666	0.862413	3.33067e-15	2.3008e-12
Root network	ZOTU14179	ZOTU10065	0.820854	9.11493e-13	2.13802e-10
Root network	ZOTU14179	ZOTU10430	0.829104	3.3884e-13	9.9019e-11
Root network	ZOTU14179	ZOTU11141	0.813421	2.13141e-12	4.3499e-10
Root network	ZOTU14179	ZOTU11729	0.906777	0	0
Root network	ZOTU14179	ZOTU11993	0.830841	2.73115e-13	8.37054e-11
Root network	ZOTU14179	ZOTU12783	0.858689	5.9952e-15	3.70499e-12
Root network	ZOTU14179	ZOTU13236	0.897386	0	0
Root network	ZOTU14179	ZOTU13667	0.859877	4.88498e-15	3.14406e-12
Root network	ZOTU14179	ZOTU13684	0.829597	3.18856e-13	9.4753e-11
Root network	ZOTU14179	ZOTU1386	0.823156	6.95e-13	1.74168e-10
Root network	ZOTU14179	ZOTU14053	0.829484	3.23297e-13	9.58568e-11
Root network	ZOTU14179	ZOTU14058	0.840525	7.86038e-14	3.17645e-11
Root network	ZOTU14275	ZOTU10065	0.902301	0	0
Root network	ZOTU14275	ZOTU10430	0.854538	1.11022e-14	6.20697e-12
Root network	ZOTU14275	ZOTU11729	0.893943	0	0
Root network	ZOTU14275	ZOTU11993	0.86637	1.77636e-15	1.34698e-12
Root network	ZOTU14275	ZOTU13220	0.859702	5.10703e-15	3.27101e-12
Root network	ZOTU14275	ZOTU13236	0.847373	3.10862e-14	1.47804e-11
Root network	ZOTU14275	ZOTU13577	0.80295	6.63025e-12	1.07141e-09
Root network	ZOTU14275	ZOTU13666	0.859045	5.77316e-15	3.59302e-12
Root network	ZOTU14275	ZOTU13667	0.878234	2.22045e-16	2.32515e-13
Root network	ZOTU14275	ZOTU13684	0.803888	6.00631e-12	9.89365e-10
Root network	ZOTU14275	ZOTU13688	0.82463	5.83089e-13	1.51893e-10
Root network	ZOTU14275	ZOTU1386	0.863951	2.66454e-15	1.91067e-12
Root network	ZOTU14275	ZOTU14058	0.816294	1.54188e-12	3.31872e-10
Root network	ZOTU14275	ZOTU14156	0.861268	3.9968e-15	2.66335e-12
Root network	ZOTU14275	ZOTU14179	0.86026	4.66294e-15	3.01586e-12
Root network	ZOTU1450	ZOTU10065	0.840665	7.72715e-14	3.13702e-11
Root network	ZOTU1450	ZOTU11729	0.820571	9.41913e-13	2.19766e-10
Root network	ZOTU1450	ZOTU11993	0.804714	5.50293e-12	9.19837e-10
Root network	ZOTU1450	ZOTU13220	0.854869	1.06581e-14	6.07452e-12
Root network	ZOTU1450	ZOTU13577	0.813329	2.15361e-12	4.37491e-10
Root network	ZOTU1450	ZOTU13666	0.84478	4.44089e-14	1.99299e-11
Root network	ZOTU1450	ZOTU13667	0.801112	8.03579e-12	1.24956e-09
Root network	ZOTU1450	ZOTU13688	0.82027	9.75664e-13	2.25448e-10
Root network	ZOTU1450	ZOTU1386	0.829826	3.09974e-13	9.26353e-11
Root network	ZOTU1450	ZOTU14156	0.81362	2.08455e-12	4.26748e-10
Root network	ZOTU1450	ZOTU14275	0.903226	0	0
Root network	ZOTU1451	ZOTU10065	0.844208	4.79616e-14	2.1271e-11
Root network	ZOTU1451	ZOTU10430	0.843991	4.92939e-14	2.17886e-11
Root network	ZOTU1451	ZOTU11729	0.885354	0	0
Root network	ZOTU1451	ZOTU12783	0.838861	9.79217e-14	3.77224e-11
Root network	ZOTU1451	ZOTU13666	0.820234	9.79661e-13	2.26173e-10
Root network	ZOTU1451	ZOTU13667	0.8113	2.6974e-12	5.22228e-10
Root network	ZOTU1451	ZOTU13688	0.821224	8.72857e-13	2.07291e-10
Root network	ZOTU1451	ZOTU1386	0.805472	5.07638e-12	8.60429e-10
[truncated: 7,730 more rows]

## Sheet: Table S6
Table S6. Significantly changed modules in co-occurrence networks.
[truncated: 46 more rows]
